# Supplementary material for: Mycobacterium tuberculosis Phosphate Uptake System Component PstA2 Is Not Required for Gene Regulation or Virulence
Source: PLoS One. 2016 Aug 24;11(8):e0161467. doi: 10.1371/journal.pone.0161467 (PMC4996455; doi:10.1371/journal.pone.0161467)
Supplement: S1 Table — (XLSX) [file pone.0161467.s001.xlsx]

## Sheet: 4conditions.WtvsA1KOvsA2KOvsA1A
ID	loci	gene symbol	function		∆pstA1 vs WT Fold change	P value		∆pstA2 vs WT Fold change	P value		∆pstA1∆pstA2 vs WT Fold change	P value		∆pstA1 vs ∆pstA1∆pstA2 Fold change	P value
T004076_01	MT0009		hypothetical protein		0.92716	0.927		1.22468	1		1.08799	0.897		1.17347	0.99
T100184_01	MT0012		hypothetical protein		1.54574	0.796		1.40934	1		1.23645	0.881		0.799907	0.991
T100054_01	MT0025		hypothetical protein		2.6462	0.623		0.716556	1		1.71113	0.638		0.646635	0.984
T100055_01	MT0028		hypothetical protein		0.612087	0.66		0.963672	1		1.27035	0.761		2.07543	1
T004078_01	MT0031		hypothetical protein		1.82852	0.365		1.47504	1		1.66551	0.339		0.910854	0.997
T004079_01	MT0032		hypothetical protein		1.32101	0.8		0.735422	1		0.938942	0.962		0.710774	0.976
T004080_01	MT0036		hypothetical protein		1.83513	0.744		0.740007	1		0.927802	0.968		0.505577	1
T100056_01	MT0066.1		hypothetical protein		1.21134	0.806		0.810588	1		0.883024	0.876		0.728964	0.972
T100057_01	MT0066.2		hypothetical protein		1.08456	0.942		1.00265	1		1.70365	0.38		1.57081	1
T004081_01	MT0069		hypothetical protein		1.098	0.909		1.12482	1		2.06763	0.168		1.88309	1
T004082_01	MT0085		hypothetical protein		1.0473	0.969		1.3619	1		1.60604	0.428		1.53351	0.983
T004145_01	MT0085.1		hypothetical protein		0.706237	0.76		1.17788	1		1.06719	0.951		1.5111	0.982
T004163_01	MT0099.1		hypothetical protein		0.889822	0.934		0.652892	1		1.1848	0.868		1.3315	1
T004164_01	MT0116.1		hypothetical protein		1.91574	0.692		1.29646	1		1.21138	0.91		0.632333	0.975
T004083_01	MT0124		hypothetical protein		0.654689	0.63		0.91173	1		1.11265	0.912		1.6995	1
T100058_01	MT0130		hypothetical protein		2.20274	0.66		1.88909	1		1.3123	0.815		0.59576	0.981
T004084_01	MT0132		PE_PGRS family protein		1.90636	0.777		0.941567	1		1.2637	0.89		0.662885	0.993
T004085_01	MT0159		hypothetical protein		1.64191	0.516		1.53402	1		1.64121	0.322		0.999572	1
T100059_01	MT0177		hypothetical protein		1.09697	0.931		1.44842	1		1.1754	0.842		1.07149	0.994
T004086_01	MT0196		hypothetical protein		0.773309	0.794		1.14417	1		1.11035	0.9		1.43584	0.972
T004165_01	MT0204.1		hypothetical protein		1.03264	0.986		1.02691	1		0.949933	0.968		0.919905	0.994
T100060_01	MT0250		hypothetical protein		1.03078	0.985		0.886398	1		1.09842	0.94		1.06562	0.995
T004273_01	MT0270		hypothetical protein		1.1991	0.826		0.935046	1		1.62701	0.447		1.35687	0.973
T100061_01	MT0270.1		hypothetical protein		1.11922	0.962		1.44011	1		0.736754	0.798		0.658277	0.972
T100185_01	MT0270.2		hypothetical protein		0.76525	0.806		0.901957	1		2.03519	0.276		2.65951	1
T004087_01	MT0290		hypothetical protein		1.14117	0.876		1.02281	1		1.59439	0.393		1.39716	0.986
T100062_01	MT0291.1		hypothetical protein		2.14173	0.729		1.23595	1		1.05433	0.981		0.492278	1
T004167_01	MT0291.2		hypothetical protein		1.9917	0.628		0.926037	1		4.55142	0.00337		2.2852	1
T004168_01	MT0291.4		hypothetical protein		1.50463	0.817		0.449258	1		1.27478	0.878		0.847237	0.992
T004088_01	MT0294		hypothetical protein		1.6818	0.77		0.829187	1		0.799713	0.873		0.475511	1
T004089_01	MT0325		hypothetical protein		1.57427	0.696		1.04864	1		2.15982	0.298		1.37195	0.979
T100063_01	MT0328.1		hypothetical protein		0.916667	0.927		1.20703	1		1.58711	0.414		1.73139	1
T100064_01	MT0347		hypothetical protein		1.55401	0.76		1.58725	1		0.778006	0.864		0.500644	1
T004090_01	MT0370		PPE family protein		1.18697	0.965		1.09637	1		0.604565	0.758		0.509334	0.983
T100065_01	MT0383		hypothetical protein		1.11331	0.916		1.15785	1		1.9178	0.493		1.72261	0.97
T100066_01	MT0392		hypothetical protein		0.763112	0.732		0.989825	1		0.822766	0.778		1.07817	0.994
T100067_01	MT0407		hypothetical protein		0.426152	0.543		1.03353	1		0.491128	0.395		1.15247	0.989
T004169_01	MT0407.1		hypothetical protein		0.650336	0.682		1.09454	1		1.02905	0.981		1.58234	1
T004274_01	MT0416		hypothetical protein		4.3865	0.628		0.516143	1		0.591173	0.778		0.134771	1
T004091_01	MT0431		hypothetical protein		1.22028	0.795		0.854461	1		1.01706	0.985		0.833463	0.986
T004275_01	MT0450		hypothetical protein		1.06431	0.966		0.951594	1		1.24125	0.805		1.16625	0.992
T100068_01	MT0470		hypothetical protein		1.04634	0.965		1.30414	1		1.27046	0.596		1.21419	1
T004170_01	MT0472.1		hypothetical protein		1.1179	0.915		0.81071	1		1.64932	0.514		1.47537	0.971
T100069_01	MT0487		hypothetical protein		1.40257	0.81		0.533269	1		0.611501	0.606		0.435986	1
T004092_01	MT0492		hypothetical protein		1.13507	0.913		1.30061	1		1.0878	0.938		0.958353	0.996
T100070_01	MT0494		hypothetical protein		2.03742	0.784		1.47275	1		0.371702	0.621		0.182438	1
T004093_01	MT0506		hypothetical protein		0.988308	0.994		0.504747	1		1.22741	0.832		1.24194	0.999
T004094_01	MT0521		excisionase, putative		0.534411	0.689		0.857428	1		0.462397	0.377		0.865245	0.996
T100071_01	MT0525		hypothetical protein		1.14734	0.972		0.935658	1		0.325351	0.491		0.283569	1
T004276_01	MT0540		hypothetical protein		1.08067	0.947		0.96319	1		1.61072	0.366		1.49048	0.999
T100072_01	MT0543		hypothetical protein		1.26851	0.842		1.08759	1		1.35543	0.717		1.06852	0.994
T004095_01	MT0553		hypothetical protein		1.35648	0.756		1.17603	1		1.52329	0.494		1.12298	0.997
T100073_01	MT0555		hypothetical protein		0.736481	0.777		1.16748	1		1.43276	0.626		1.94541	1
T100074_01	MT0568		hypothetical protein		2.98561	0.686		0.873479	1		1.10943	0.968		0.371591	1
T004281_01	MT0573.1		hypothetical protein		1.44836	0.76		0.854312	1		1.01923	0.989		0.703713	0.97
T004096_01	MT0576		hypothetical protein		1.91291	0.636		0.944479	1		0.839664	0.858		0.438946	1
T004097_01	MT0600		hypothetical protein		0.462281	0.533		0.751687	1		0.289919	0.107		0.627149	1
T004098_01	MT0603		hypothetical protein		0.729346	0.651		1.01768	1		0.632192	0.301		0.866793	0.986
T100075_01	MT0608		hypothetical protein		0.959399	0.983		1.39165	1		1.82547	0.388		1.90272	1
T100076_01	MT0610		hypothetical protein		2.73484	0.619		0.83524	1		1.54995	0.726		0.566743	0.983
T100077_01	MT0614		hypothetical protein		1.12644	0.886		0.811409	1		0.693782	0.481		0.615906	1
T100078_01	MT0620		hypothetical protein		1.0969	0.975		0.660252	1		1.2677	0.902		1.15571	0.995
T004171_01	MT0638.1		hypothetical protein		1.07618	0.931		1.07656	1		1.18035	0.754		1.0968	0.997
T004099_01	MT0639		hypothetical protein		1.26216	0.728		0.716444	1		0.715941	0.517		0.567234	1
T100079_01	MT0645.2		hypothetical protein		1.03516	0.983		0.930744	1		1.83674	0.393		1.77435	1
T100080_01	MT0655		hypothetical protein		2.19467	0.711		0.953847	1		0.901834	0.959		0.41092	1
T004172_01	MT0662.1		hypothetical protein		0.725762	0.706		0.963381	1		0.641278	0.435		0.883593	0.994
T004100_01	MT0663	rpmG-1	ribosomal protein L33 (rpmG-1)		0.913896	0.889		0.876727	1		0.768823	0.574		0.841258	0.991
T004101_01	MT0694		hypothetical protein		0.680856	0.731		1.01371	1		0.567857	0.458		0.834034	0.989
T004102_01	MT0697		hypothetical protein		1.32477	0.777		0.941694	1		0.878881	0.895		0.66342	1
T004173_01	MT0717.1		hypothetical protein		1.33102	0.849		0.732646	1		0.65724	0.685		0.493785	1
T004174_01	MT0719.1		hypothetical protein		0.783469	0.809		0.844237	1		0.99187	0.994		1.266	0.993
T004175_01	MT0724.1		hypothetical protein		0.662101	0.716		1.35116	1		0.822772	0.79		1.24267	0.992
T100081_01	MT0726		hypothetical protein		1.96396	0.456		1.08135	1		3.4695	0.0413		1.76659	1
T004176_01	MT0726.1		hypothetical protein		1.63885	0.777		1.10977	1		1.00642	0.997		0.6141	0.982
T004177_01	MT0740.1		hypothetical protein		0.651296	0.777		0.339521	1		1.47628	0.743		2.26668	1
T004103_01	MT0761		hypothetical protein		1.46481	0.761		0.605581	1		0.68109	0.63		0.464968	1
T004146_01	MT0762.1		hypothetical protein		1.43868	0.75		1.03864	1		0.832501	0.858		0.578655	1
T004147_01	MT0768.1		hypothetical protein		1.05925	0.967		1.10764	1		1.0389	0.974		0.980794	1
T100082_01	MT0771		hypothetical protein		1.84256	0.673		1.18705	1		1.40284	0.707		0.761354	0.99
T004179_01	MT0773.1		hypothetical protein		1.18187	0.917		1.05583	1		1.72168	0.596		1.45673	0.974
T004104_01	MT0780		hypothetical protein		0.54726	0.484		1.0811	1		0.493155	0.188		0.901134	0.998
T100083_01	MT0781		hypothetical protein		1.0203	0.993		1.26114	1		0.74298	0.67		0.728197	0.972
T100084_01	MT0806		conserved hypothetical protein		3.16677	0.623		0.532634	1		3.02551	0.367		0.955394	0.995
T004105_01	MT0812		conserved hypothetical protein		1.07382	0.916		0.924964	1		1.42783	0.441		1.32967	0.972
T004107_01	MT0827		hypothetical protein		1.28949	0.705		1.06244	1		1.76158	0.154		1.3661	0.982
T004108_01	MT0835		hypothetical protein		1.03243	0.973		1.20263	1		1.03201	0.968		0.999599	1
T004109_01	MT0853		hypothetical protein		1.79365	0.621		0.638509	1		0.988773	0.992		0.551264	1
T004180_01	MT0856.1		hypothetical protein		0.721949	0.734		1.36638	1		0.664796	0.488		0.920835	0.996
T004111_01	MT0859		hypothetical protein		2.2088	0.757		0.777856	1		0.60226	0.773		0.272664	1
T100085_01	MT0863		hypothetical protein		1.21095	0.916		0.835551	1		0.76155	0.815		0.628889	0.971
T004279_01	MT0868		hypothetical protein		1.10114	0.954		0.887125	1		1.24839	0.865		1.13373	0.994
T004112_01	MT0895		hypothetical protein		2.54827	0.725		0.620241	1		0.622739	0.806		0.244377	1
T100086_01	MT0903		hypothetical protein		0.989976	0.993		1.33683	1		1.14342	0.836		1.155	0.99
T004181_01	MT0910.1		hypothetical protein		0.867334	0.877		0.52735	1		0.920998	0.929		1.06187	0.994
T004182_01	MT0910.2		hypothetical protein		1.86182	0.66		0.771328	1		0.830003	0.862		0.445802	1
T004183_01	MT0910.3		hypothetical protein		0.987299	0.993		0.891182	1		1.27308	0.809		1.28946	0.983
T004184_01	MT0910.4		hypothetical protein		0.560176	0.731		0.283405	1		0.998102	1		1.78177	1
T004185_01	MT0915.1		hypothetical protein		1.55252	0.623		1.2082	1		2.54155	0.0492		1.63705	1
T004113_01	MT0932		hypothetical protein		2.00772	0.619		1.30934	1		1.10327	0.934		0.549515	1
T004114_01	MT0937		hypothetical protein		1.24992	0.824		1.46732	1		1.40933	0.585		1.12754	0.997
T004115_01	MT0943		hypothetical protein		1.03935	0.967		0.900643	1		1.28616	0.624		1.23746	0.981
T004116_01	MT0946		hypothetical protein		0.77621	0.799		0.928325	1		0.723348	0.594		0.931897	0.995
T100087_01	MT0968.1		hypothetical protein		0.623739	0.699		0.99004	1		1.30904	0.717		2.0987	1
T004117_01	MT0973		hypothetical protein		2.10651	0.767		0.500641	1		0.417463	0.483		0.198177	1
T004118_01	MT0987		hypothetical protein		1.12443	0.941		0.941145	1		0.796314	0.836		0.708196	0.982
T004280_01	MT0991		hypothetical protein		1.7759	0.756		0.890894	1		1.31362	0.821		0.739693	0.987
T100088_01	MT1007		hypothetical protein		0.695575	0.602		0.686215	1		0.579718	0.167		0.833437	0.985
T004148_01	MT1025.2		hypothetical protein		0.804273	0.801		1.06597	1		0.674991	0.477		0.839256	0.988
T100089_01	MT1025.3		hypothetical protein		1.11551	0.95		1.23117	1		0.729463	0.754		0.653928	0.978
T004120_01	MT1033		hypothetical protein		0.938068	0.969		1.52817	1		1.06675	0.959		1.13718	0.992
T100090_01	MT1040.1		hypothetical protein		0.954133	0.966		1.20298	1		1.6854	0.299		1.76642	1
T004149_01	MT1054.1		hypothetical protein		0.943912	0.975		0.940142	1		1.93413	0.358		2.04906	1
T004121_01	MT1055		hypothetical protein		1.17478	0.897		0.500466	1		0.715986	0.654		0.609466	1
T004122_01	MT1070		hypothetical protein		1.49085	0.769		0.682906	1		0.67206	0.642		0.450791	1
T004186_01	MT1070.1		hypothetical protein		1.68225	0.707		0.546401	1		2.21207	0.324		1.31495	0.974
T004123_01	MT1071		hypothetical protein		1.64518	0.777		0.781192	1		0.785656	0.871		0.477551	1
T004124_01	MT1077		hypothetical protein		0.973263	0.989		1.05214	1		1.12452	0.921		1.15541	0.989
T004187_01	MT1082		hypothetical protein		0.893661	0.863		1.02069	1		1.84088	0.139		2.05993	1
T100091_01	MT1083.1		hypothetical protein		1.00915	0.994		1.29744	1		2.08016	0.0894		2.0613	1
T004150_01	MT1083.2		hypothetical protein		0.972206	0.993		0.880291	1		0.725105	0.769		0.745835	0.99
T004125_01	MT1086		hypothetical protein		1.54031	0.728		0.642715	1		1.13722	0.91		0.738307	0.986
T004188_01	MT1096.2		hypothetical protein		2.51816	0.759		1.79913	1		0.634165	0.847		0.251836	1
T004127_01	MT1098		hypothetical protein		0.936476	0.965		0.56784	1		0.912655	0.925		0.974563	0.998
T100186_01	MT1107		hypothetical protein		0.730967	0.723		1.45818	1		1.0931	0.902		1.49542	1
T100092_01	MT1116		hypothetical protein		1.6676	0.595		1.12254	1		1.56881	0.423		0.940757	0.994
T004189_01	MT1118.2		hypothetical protein		1.00051	1		1.15497	1		1.00875	0.992		1.00823	1
T004128_01	MT1121		hypothetical protein		2.02133	0.606		1.23859	1		1.09719	0.939		0.542803	1
T004190_01	MT1122.1		hypothetical protein		1.4174	0.759		0.69527	1		0.992959	0.995		0.700548	0.989
T100093_01	MT1148		hypothetical protein		0.469752	0.358		0.670376	1		0.640733	0.465		1.36398	0.979
T004130_01	MT1166		hypothetical protein		1.88489	0.723		0.966753	1		0.61996	0.745		0.32891	1
T004142_01	MT1169		ketoacyl-CoA thiolase-related protein		1.14463	0.922		1.12969	1		1.12023	0.918		0.978681	1
T100094_01	MT1170		hypothetical protein		0.971185	0.989		1.23095	1		2.15442	0.416		2.21834	1
T100095_01	MT1172.1		hypothetical protein		0.799103	0.801		1.03399	1		1.0584	0.944		1.32449	0.985
T004131_01	MT1178		hypothetical protein		0.257568	0.0189		0.913641	1		0.582844	0.353		2.26287	1
T004132_01	MT1181		hypothetical protein		1.76089	0.768		1.28288	1		0.690659	0.809		0.392222	1
T100096_01	MT1182		hypothetical protein		0.992941	0.994		1.06905	1		1.22963	0.723		1.23837	0.993
T004133_01	MT1190		hypothetical protein		0.554696	0.374		0.820071	1		0.6618	0.415		1.19308	0.991
T004134_01	MT1192		hypothetical protein		1.04989	0.965		0.902682	1		0.772368	0.634		0.735667	0.971
T004135_01	MT1196		pterin-4-alpha-carbinolamine dehydratase		0.601619	0.711		0.793862	1		0.947457	0.968		1.57485	0.984
T004136_01	MT1232		hypothetical protein		1.19836	0.834		1.10248	1		1.19436	0.823		0.996658	1
T100098_01	MT1264.1		hypothetical protein		1.73561	0.669		2.00523	1		1.18671	0.868		0.683742	0.983
T004137_01	MT1266		hypothetical protein		1.19208	0.929		1.03493	1		0.822397	0.887		0.689883	0.982
T100099_01	MT1285		hypothetical protein		1.56629	0.69		0.846253	1		1.67001	0.465		1.06622	0.993
T003925_01	MT1288		hypothetical protein		0.527267	0.275		1.17918	1		0.835203	0.742		1.58402	1
T100100_01	MT1305.1		hypothetical protein		1.74607	0.701		1.08198	1		1.90167	0.434		1.08911	0.996
T003926_01	MT1321		hypothetical protein		1.51197	0.776		1.12671	1		1.06385	0.97		0.703618	1
T100101_01	MT1329		hypothetical protein		2.23865	0.556		1.16145	1		1.01871	0.989		0.455054	1
T100102_01	MT1330.1		hypothetical protein		1.33832	0.731		1.19621	1		1.21023	0.782		0.904292	0.993
T003927_01	MT1342		hypothetical protein		0.656032	0.674		0.973156	1		0.784673	0.669		1.19609	0.986
T003928_01	MT1356		hypothetical protein		0.959129	0.989		0.955187	1		0.589276	0.732		0.614386	0.973
T003929_01	MT1360		adenylate cyclase, putative		0.603598	0.658		1.13733	1		1.28645	0.736		2.1313	1
T003930_01	MT1364		4-hydroxyphenylpyruvate dioxygenase C terminal domain containing protein		1.15189	0.828		1.18639	1		1.21822	0.685		1.05758	0.995
T100104_01	MT1367.1		hypothetical protein		1.51182	0.784		0.97423	1		0.767737	0.82		0.507823	1
T003931_01	MT1401		hypothetical protein		0.915773	0.967		0.801379	1		0.786973	0.859		0.859354	0.992
T003932_01	MT1404		hypothetical protein		1.07091	0.947		1.22704	1		1.23338	0.722		1.15171	0.988
T100105_01	MT1409		hypothetical protein		1.18296	0.885		1.19592	1		1.66867	0.477		1.41059	0.974
T100106_01	MT1413		hypothetical protein		0.67471	0.707		0.599084	1		0.282524	0.158		0.418734	1
T004193_01	MT1414.1		hypothetical protein		0.451822	0.358		1.21942	1		0.593074	0.438		1.31263	0.986
T003933_01	MT1432		hypothetical protein		1.43224	0.79		0.443428	1		0.771433	0.841		0.538621	1
T100107_01	MT1479.1		hypothetical protein		2.10862	0.672		0.962733	1		0.572774	0.643		0.271635	1
T004194_01	MT1483		transcriptional regulator, TetR family, authentic frameshift		0.732895	0.721		0.98403	1		0.741349	0.614		1.01154	1
T003934_01	MT1488		hypothetical protein		1.16406	0.881		0.829179	1		1.51658	0.468		1.30283	0.983
T003935_01	MT1490		hypothetical protein		1.01954	0.991		0.672733	1		0.888952	0.892		0.871912	0.992
T004195_01	MT1497.2		hypothetical protein		0.93735	0.957		1.43136	1		1.26126	0.762		1.34556	0.979
T003937_01	MT1520		hypothetical protein		1.17159	0.817		1.03177	1		1.27882	0.623		1.09152	0.997
T100108_01	MT1534		hypothetical protein		1.33859	0.766		1.04975	1		1.55598	0.448		1.1624	0.99
T003938_01	MT1535		hypothetical protein		1.78119	0.727		0.988128	1		1.15526	0.912		0.648585	0.978
T003939_01	MT1537		hypothetical protein		0.800417	0.768		0.962871	1		0.351904	0.126		0.439651	1
T003940_01	MT1547		hypothetical protein		0.924231	0.928		0.69447	1		0.682486	0.502		0.738436	0.973
T100109_01	MT1555.1		hypothetical protein		0.708103	0.728		1.02545	1		1.55734	0.498		2.19931	1
T004196_01	MT1556.1		hypothetical protein		1.2171	0.888		0.589046	1		0.964442	0.98		0.792412	0.99
T004197_01	MT1560.1		hypothetical protein		1.25142	0.917		0.860649	1		0.601459	0.7		0.480622	1
T003941_01	MT1571		hypothetical protein		1.51081	0.699		1.41235	1		1.0882	0.935		0.720278	0.973
T004198_01	MT1578.1		hypothetical protein		0.880622	0.917		0.555458	1		0.959095	0.978		1.08911	0.994
T004151_01	MT1585.1		hypothetical protein		0.341344	0.256		1.41059	1		0.705871	0.577		2.06792	1
T003942_01	MT1602		hypothetical protein		1.8864	0.486		1.12889	1		1.04963	0.968		0.556418	1
T003943_01	MT1627		hypothetical protein		3.0789	0.0862		0.667667	1		2.53851	0.183		0.824486	0.986
T100187_01	MT1650		hypothetical protein		0.939165	0.965		1.0846	1		1.45234	0.631		1.54642	0.999
T004199_01	MT1650.1		hypothetical protein		1.35666	0.759		1.10016	1		1.77192	0.4		1.30609	0.995
T003944_01	MT1676		conserved hypothetical protein		0.53096	0.558		0.733572	1		0.705406	0.634		1.32855	0.97
T003945_01	MT1713		hypothetical protein		2.36224	0.665		1.41287	1		0.496166	0.548		0.210041	1
T004257_01	MT1717		hypothetical protein		1.25626	0.804		1.08915	1		1.597	0.477		1.27124	0.972
T003946_01	MT1742		hypothetical protein		2.29715	0.583		0.867705	1		0.921937	0.958		0.40134	1
T004200_01	MT1746.1		hypothetical protein		1.42543	0.726		0.781528	1		1.23366	0.779		0.865463	0.988
T003947_01	MT1747		hypothetical protein		1.77336	0.627		1.8668	1		0.687336	0.578		0.387589	1
T100110_01	MT1757		hypothetical protein		1.08917	0.921		1.31258	1		1.2542	0.634		1.15151	0.989
T100188_01	MT1760		hypothetical protein		1.24678	0.808		1.63805	1		1.5641	0.584		1.25451	0.991
T004201_01	MT1771.1		hypothetical protein		0.730166	0.726		0.598873	1		0.754701	0.64		1.0336	0.996
T100111_01	MT1775		hypothetical protein		0.701046	0.683		1.14208	1		1.20785	0.776		1.72292	1
T003948_01	MT1777		hypothetical protein		1.85628	0.75		0.956609	1		1.19563	0.905		0.644104	0.985
T003950_01	MT1798		hypothetical protein		1.43874	0.76		1.42706	1		1.71647	0.471		1.19303	0.99
T003951_01	MT1800		glycosyl transferase		54.7351	9.93e-06		0.605398	1		82.4027	4.45e-07		1.50548	0.975
T003952_01	MT1801		molybdopterin oxidoreductase		1.41043	0.707		1.2701	1		1.75238	0.424		1.24244	0.992
T003953_01	MT1802		membrane protein, MmpL family		0.775652	0.766		1.01352	1		1.33377	0.656		1.71954	1
T003954_01	MT1808		hypothetical protein		1.72959	0.484		1.96142	1		1.70436	0.425		0.985414	1
T003955_01	MT1812		hypothetical protein		0.775248	0.743		0.954068	1		1.37524	0.565		1.77394	1
T003956_01	MT1813		hypothetical protein		1.10915	0.959		0.984894	1		0.884759	0.915		0.797689	0.989
T004138_01	MT1814.2		hypothetical protein		2.09339	0.713		1.25169	1		0.416974	0.515		0.199186	1
T003957_01	MT1815		IS3 family transposase, degenerate		0.985972	0.993		0.915746	1		1.11431	0.881		1.13016	0.99
T100112_01	MT1821.1		hypothetical protein		1.4043	0.804		1.35012	1		1.00308	0.999		0.71429	0.986
T100189_01	MT1822		hypothetical protein		0.852984	0.836		1.42689	1		1.56894	0.272		1.83936	1
T004202_01	MT1838.1		hypothetical protein		3.53601	0.0511		1.60496	1		5.22529	0.00224		1.47774	1
T100113_01	MT1839.1		hypothetical protein		0.905474	0.899		1.11157	1		1.32622	0.582		1.46467	1
T100114_01	MT1849.1		hypothetical protein		1.10974	0.909		1.67538	1		1.36892	0.578		1.23355	0.981
T003958_01	MT1866		PE_PGRS family protein		1.10103	0.917		1.13867	1		0.998153	0.999		0.906566	0.996
T003959_01	MT1909		hypothetical protein		0.88967	0.947		0.706576	1		0.821443	0.817		0.923312	0.994
T100115_01	MT1916		hypothetical protein		1.24411	0.795		0.572747	1		1.23725	0.754		0.994485	1
T004203_01	MT1924.1		hypothetical protein		1.53131	0.73		1.20771	1		1.39794	0.6		0.912902	0.995
T003960_01	MT1945		hypothetical protein		2.27589	0.623		1.36724	1		1.48561	0.743		0.652758	0.987
T004204_01	MT1957.1		hypothetical protein		1.80377	0.717		0.976974	1		1.2226	0.881		0.6778	0.98
T003962_01	MT1978		hypothetical protein		2.33202	0.73		1.21051	1		0.715387	0.857		0.306767	1
T100116_01	MT2007		hypothetical protein		0.964709	0.974		0.976359	1		0.997532	0.998		1.03402	0.995
T003963_01	MT2011		hypothetical protein		1.30123	0.861		1.05237	1		0.687629	0.725		0.528443	1
T003964_01	MT2013		hypothetical protein		0.757708	0.768		0.721044	1		0.485493	0.302		0.640738	0.98
T100117_01	MT2015		hypothetical protein		0.878289	0.814		1.26829	1		1.00068	1		1.13936	0.987
T004205_01	MT2015.1		hypothetical protein		0.784982	0.793		0.973594	1		0.742049	0.713		0.945307	0.994
T004206_01	MT2015.2		hypothetical protein		2.93745	0.622		1.28588	1		0.460618	0.569		0.156809	1
T003965_01	MT2027		hypothetical protein		2.3966	0.727		0.705133	1		0.544247	0.722		0.227091	1
T003966_01	MT2035		conserved hypothetical protein		1.15191	0.909		1.18352	1		1.2935	0.791		1.12292	0.995
T003967_01	MT2038		conserved hypothetical protein		2.01502	0.555		0.660021	1		2.05529	0.334		1.01998	1
T004207_01	MT2042.1		hypothetical protein		0.518229	0.558		0.754653	1		0.70351	0.621		1.35753	0.984
T003968_01	MT2045		hypothetical protein		1.28789	0.802		0.74368	1		1.24157	0.809		0.964034	0.995
T004208_01	MT2045.1		hypothetical protein		1.87586	0.759		0.875199	1		0.988001	0.994		0.526691	0.981
T003969_01	MT2047		DNA-binding protein, CopG family		1.08648	0.914		0.776504	1		0.920583	0.899		0.847311	0.993
T003970_01	MT2068		hypothetical protein		1.33224	0.785		1.01438	1		1.05611	0.957		0.792733	0.999
T003971_01	MT2080		conserved hypothetical protein		0.620048	0.602		0.987901	1		0.599577	0.354		0.966986	0.996
T004209_01	MT2080.1		hypothetical protein		1.2076	0.861		1.01021	1		0.870682	0.908		0.721004	0.973
T003972_01	MT2081		conserved hypothetical protein		1.09896	0.947		1.16561	1		0.638875	0.548		0.581346	0.991
T003973_01	MT2083		hypothetical protein		0.9113	0.931		1.14084	1		1.71773	0.32		1.88492	1
T004260_01	MT2092		hypothetical protein		1.35478	0.819		0.941285	1		1.09913	0.937		0.811294	0.99
T100118_01	MT2113		hypothetical protein		1.28313	0.932		0.768266	1		0.817256	0.944		0.636924	0.987
T004261_01	MT2115		hypothetical protein		1.14958	0.897		1.01302	1		1.30223	0.732		1.13278	0.989
T100119_01	MT2122		DNA-binding protein, CopG family		0.890828	0.833		1.14398	1		1.28121	0.53		1.43822	1
T100120_01	MT2123		hypothetical protein		0.699514	0.68		1.07168	1		0.956788	0.957		1.36779	0.982
T003974_01	MT2138		hypothetical protein		1.37402	0.707		1.46558	1		1.74206	0.213		1.26786	0.983
T004210_01	MT2138.1		hypothetical protein		3.14185	0.473		0.694175	1		1.37251	0.81		0.436849	1
T100121_01	MT2138.2		hypothetical protein		1.11927	0.947		1.09433	1		2.00124	0.476		1.78798	0.975
T100122_01	MT2142		hypothetical protein		1.14891	0.849		0.962785	1		0.970119	0.976		0.844385	0.984
T100123_01	MT2160.1		hypothetical protein		0.753481	0.778		0.664821	1		1.01245	0.991		1.3437	0.973
T003976_01	MT2165		hypothetical protein		2.11355	0.674		1.09354	1		1.17597	0.915		0.556397	1
T004211_01	MT2165.1		hypothetical protein		0.803391	0.818		0.533731	1		0.791623	0.685		0.985352	1
T003977_01	MT2168		hypothetical protein		0.721157	0.69		1.25843	1		0.849239	0.772		1.17761	0.985
T003978_01	MT2185.1		PE_PGRS family protein		1.56209	0.707		1.14721	1		0.983103	0.989		0.62935	0.985
T003979_01	MT2201		hypothetical protein		1.4176	0.607		1.1431	1		1.80522	0.0952		1.27344	0.972
T003980_01	MT2246		hypothetical protein		0.867345	0.864		1.14911	1		1.06521	0.94		1.22813	0.997
T003981_01	MT2277		conserved hypothetical protein		0.6944	0.622		0.782937	1		0.73904	0.478		1.06429	0.994
T100124_01	MT2291		hypothetical protein		1.25262	0.805		0.935282	1		0.980748	0.984		0.782955	0.986
T003982_01	MT2297		hypothetical protein		0.692762	0.555		1.07301	1		0.598728	0.174		0.864262	0.986
T100125_01	MT2316		hypothetical protein		1.72983	0.731		1.40968	1		0.494214	0.469		0.2857	1
T003983_01	MT2325		hypothetical protein		0.868526	0.865		0.977428	1		1.01392	0.989		1.16741	0.99
T003984_01	MT2326		hypothetical protein		0.493401	0.333		1.25824	1		0.643418	0.344		1.30405	0.986
T100126_01	MT2341		hypothetical protein		2.67396	0.555		0.951616	1		1.15539	0.922		0.43209	1
T004213_01	MT2361.1		hypothetical protein		0.974192	0.988		0.595778	1		0.737061	0.664		0.756587	0.986
T003985_01	MT2365		hypothetical protein		1.50595	0.746		1.53502	1		0.785792	0.824		0.521791	1
T004214_01	MT2365.1		hypothetical protein		0.817168	0.878		1.45637	1		1.21624	0.87		1.48835	0.982
T004152_01	MT2365.2		hypothetical protein		1.19121	0.839		1.20491	1		0.795065	0.768		0.667442	1
T003986_01	MT2367		hypothetical protein		1.08528	0.966		1.4516	1		0.701727	0.663		0.646586	0.975
T004153_01	MT2367.1		hypothetical protein		0.752894	0.768		1.18555	1		1.86315	0.333		2.47465	1
T003987_01	MT2369		hypothetical protein		1.57791	0.752		1.31876	1		0.542809	0.442		0.344005	1
T003988_01	MT2370		hypothetical protein		1.34953	0.783		1.1837	1		0.68863	0.651		0.510274	1
T004154_01	MT2370.1		hypothetical protein		1.14903	0.922		1.38889	1		1.51014	0.59		1.31427	0.992
T004215_01	MT2370.2		hypothetical protein		0.935109	0.947		0.984394	1		0.915509	0.91		0.97904	0.998
T004155_01	MT2370.3		hypothetical protein		0.535997	0.554		0.976325	1		0.905768	0.921		1.68987	1
T003989_01	MT2375		hypothetical protein		2.39282	0.52		1.17247	1		1.41291	0.668		0.590477	1
T100194_01	MT2375		hypothetical protein		1.98786	0.707		2.16704	1		1.72675	0.585		0.868652	0.995
T003990_01	MT2396		hypothetical protein		2.40037	0.171		2.40294	1		1.82912	0.263		0.762014	0.973
T100127_01	MT2401.1		hypothetical protein		1.30656	0.795		0.8255	1		0.758673	0.653		0.580666	1
T004216_01	MT2401.2		hypothetical protein		1.01556	0.993		1.09396	1		0.917361	0.937		0.903304	0.996
T003991_01	MT2405		hypothetical protein		2.22588	0.66		0.470379	1		0.748027	0.841		0.336058	1
T003992_01	MT2417		hypothetical protein		1.59411	0.71		0.729524	1		0.707851	0.657		0.444041	1
T003993_01	MT2418		hypothetical protein		1.32128	0.751		1.25146	1		0.716546	0.617		0.542312	1
T003994_01	MT2420		conserved hypothetical protein		1.17319	0.893		0.992282	1		0.551659	0.301		0.470223	1
T003995_01	MT2421		conserved hypothetical protein		1.27928	0.793		0.808292	1		0.588785	0.239		0.460247	1
T004217_01	MT2423.1		hypothetical protein		1.12789	0.947		1.19474	1		3.34286	0.0818		2.96382	1
T003996_01	MT2424		hypothetical protein		1.6394	0.629		1.54971	1		1.56244	0.442		0.953055	0.996
T003997_01	MT2455		hypothetical protein		2.23247	0.259		1.06084	1		3.04522	0.00635		1.36406	0.973
T003998_01	MT2466		hypothetical protein		0.357599	0.0196		0.61644	1		0.342117	0.0245		0.956704	0.996
T004218_01	MT2467		hypothetical protein		0.743916	0.759		1.04977	1		0.640082	0.442		0.860423	0.991
T003999_01	MT2473		conserved hypothetical protein		0.634491	0.632		1.135	1		1.16654	0.82		1.83855	1
T100128_01	MT2480		hypothetical protein		2.71205	0.748		0.508499	1		0.762407	0.913		0.281118	1
T004000_01	MT2501		hypothetical protein		1.12184	0.886		1.61734	1		1.57995	0.347		1.40835	0.984
T100129_01	MT2502		hypothetical protein		1.88046	0.555		1.50635	1		1.39333	0.647		0.740951	0.975
T004001_01	MT2510		hypothetical protein		1.58915	0.806		0.848394	1		1.10429	0.962		0.694895	0.983
T100130_01	MT2514		hypothetical protein		1.22094	0.938		3.95079	1		0.449148	0.596		0.367871	1
T100131_01	MT2518.1		hypothetical protein		1.82277	0.784		0.444001	1		1.91712	0.704		1.05176	0.994
T100132_01	MT2520.1		hypothetical protein		1.20932	0.895		0.965234	1		1.15707	0.901		0.956793	0.996
T100133_01	MT2541		hypothetical protein		1.15012	0.857		1.15175	1		1.91324	0.229		1.66352	1
T100134_01	MT2544		hypothetical protein		0.610538	0.515		0.94043	1		0.71081	0.487		1.16424	0.992
T100190_01	MT2547.2		hypothetical protein		1.30868	0.802		0.720868	1		0.857181	0.88		0.654996	0.981
T004219_01	MT2554		hypothetical protein		1.03192	0.985		1.08541	1		2.88083	0.419		2.79173	1
T004220_01	MT2554.1		hypothetical protein		0.666888	0.588		0.884431	1		0.471476	0.122		0.70698	0.983
T100135_01	MT2554.2		hypothetical protein		1.01239	0.993		1.06436	1		1.45556	0.485		1.43774	0.981
T004002_01	MT2558		hypothetical protein		1.13322	0.882		1.36264	1		1.14555	0.84		1.01088	1
T004003_01	MT2565		hypothetical protein		1.53514	0.774		0.662676	1		0.924576	0.961		0.602274	0.986
T004221_01	MT2586.1		hypothetical protein		1.09213	0.948		1.88828	1		1.49371	0.608		1.36771	0.977
T004004_01	MT2588		hypothetical protein		1.02429	0.987		1.09921	1		1.56021	0.477		1.52322	0.985
T004156_01	MT2589.1		hypothetical protein		0.985925	0.992		0.870175	1		1.1459	0.858		1.16226	0.985
T100136_01	MT2593.2		hypothetical protein		1.13645	0.913		1.29841	1		1.72379	0.433		1.51682	0.969
T004222_01	MT2600.1		hypothetical protein		0.940928	0.949		1.33753	1		1.35304	0.566		1.43798	1
T004223_01	MT2601.1		hypothetical protein		0.627548	0.759		1.40382	1		1.39215	0.774		2.2184	1
T004005_01	MT2606		hypothetical protein		0.76983	0.69		0.962037	1		1.04598	0.948		1.35872	0.98
T100137_01	MT2617		hypothetical protein		0.919586	0.948		1.1208	1		1.76145	0.309		1.91548	1
T004006_01	MT2619		lipoprotein, putative		1.38481	0.716		1.40331	1		1.21909	0.801		0.880328	0.993
T004007_01	MT2625		hypothetical protein		0.942259	0.918		1.03542	1		1.12045	0.809		1.18911	0.989
T100138_01	MT2626		hypothetical protein		0.899877	0.925		1.10351	1		0.807865	0.763		0.89775	0.996
T004143_01	MT2627.1		hypothetical protein		0.976558	0.989		1.21661	1		0.871355	0.875		0.892272	0.99
T100139_01	MT2637.1		hypothetical protein		0.831883	0.772		1.0648	1		1.02881	0.97		1.23673	0.985
T100140_01	MT2653		hypothetical protein		2.56887	0.758		0.997562	1		0.568882	0.742		0.221452	1
T100141_01	MT2668		hypothetical protein		1.11002	0.929		1.00281	1		1.40021	0.63		1.26143	0.999
T004008_01	MT2676		hypothetical protein		1.04321	0.967		1.04038	1		1.52113	0.379		1.45812	0.984
T004224_01	MT2689.1		triose-phosphate isomerase, truncation		1.22681	0.853		0.741049	1		0.945261	0.967		0.770501	0.983
T100142_01	MT2694		hypothetical protein		1.86128	0.693		1.23148	1		0.840837	0.892		0.451753	1
T004009_01	MT2710		hypothetical protein		1.40851	0.71		1.58195	1		2.10473	0.102		1.4943	1
T100143_01	MT2721		hypothetical protein		0.943637	0.958		1.26291	1		1.31507	0.646		1.39362	0.979
T004265_01	MT2722		hypothetical protein		2.60769	0.413		1.11488	1		1.07587	0.964		0.412575	1
T100144_01	MT2726		hypothetical protein		1.22144	0.866		1.34951	1		2.59638	0.293		2.12568	1
T100191_01	MT2736.1		hypothetical protein		1.00569	0.997		1.13244	1		2.21426	0.248		2.20174	1
T100145_01	MT2779		hypothetical protein		2.57188	0.101		0.76005	1		2.71479	0.0507		1.05557	0.995
T004225_01	MT2803.1		hypothetical protein		1.31427	0.81		0.674419	1		1.04205	0.977		0.792869	0.988
T100146_01	MT2807		hypothetical protein		1.00893	0.993		1.07644	1		0.956489	0.967		0.948022	0.995
T100147_01	MT2871		hypothetical protein		0.7525	0.794		0.635128	1		0.786803	0.823		1.04559	0.995
T004158_01	MT2880.1		hypothetical protein		0.742001	0.758		1.27775	1		1.25043	0.736		1.68521	1
T004157_01	MT2880.2		hypothetical protein		0.395481	0.251		0.694343	1		0.679405	0.591		1.71792	1
T004226_01	MT2882.1		hypothetical protein		1.00685	0.998		1.19664	1		0.716024	0.855		0.71115	0.98
T004284_01	MT2895		hypothetical protein		2.40135	0.577		0.759299	1		0.783074	0.832		0.326098	1
T004011_01	MT2924		hypothetical protein		1.87747	0.718		1.35114	1		1.04061	0.982		0.554265	1
T004012_01	MT2931		hypothetical protein		1.80759	0.727		1.3337	1		0.932544	0.965		0.515904	1
T100148_01	MT2934		hypothetical protein		1.94105	0.727		0.992507	1		1.28066	0.87		0.659778	0.993
T004266_01	MT2941		hypothetical protein		1.46897	0.784		0.938831	1		0.994689	0.996		0.677132	0.973
T100149_01	MT2944		hypothetical protein		4.06187	0.622		0.697831	1		1.10174	0.978		0.27124	1
T100192_01	MT2950		hypothetical protein		0.90332	0.91		1.2475	1		1.10901	0.914		1.2277	0.999
T100150_01	MT2958.1		hypothetical protein		2.2101	0.538		1.09532	1		0.698878	0.727		0.31622	1
T004013_01	MT2960		hypothetical protein		5.95964	0.00819		1.26018	1		3.31015	0.272		0.555428	0.974
T100151_01	MT2983		hypothetical protein		3.03179	0.665		0.606599	1		0.444597	0.597		0.146645	1
T004227_01	MT2988.1		hypothetical protein		0.882006	0.929		0.969407	1		1.59464	0.596		1.80797	1
T100152_01	MT2993		hypothetical protein		1.76095	0.777		1.0075	1		0.552896	0.629		0.313976	1
T100153_01	MT3013		hypothetical protein		2.71017	0.693		0.763045	1		0.63545	0.789		0.234469	1
T004014_01	MT3014		hypothetical protein		1.73071	0.691		1.18425	1		0.983742	0.992		0.568403	1
T004015_01	MT3024		hypothetical protein		2.34831	0.607		1.58423	1		1.23529	0.866		0.526034	1
T100154_01	MT3032		hypothetical protein		1.51677	0.69		1.34646	1		0.709674	0.758		0.467886	1
T004016_01	MT3033		hypothetical protein		2.52632	0.133		0.89377	1		1.71219	0.442		0.677741	0.979
T100155_01	MT3037		hypothetical protein		2.11504	0.692		0.705316	1		2.43258	0.43		1.15013	0.994
T004228_01	MT3041.1		hypothetical protein		1.47411	0.789		0.752315	1		1.43022	0.671		0.970229	1
T004017_01	MT3042		hypothetical protein		1.00213	1		0.865454	1		1.47742	0.604		1.47428	0.983
T004144_01	MT3052.2	rpmB-3	ribosomal protein L28 (rpmB-3)		1.01005	0.994		1.09345	1		0.971235	0.98		0.961575	0.996
T004018_01	MT3077		hypothetical protein		1.46669	0.771		0.524593	1		0.957329	0.98		0.652716	1
T004229_01	MT3080.1		hypothetical protein		1.34281	0.744		0.609849	1		0.88483	0.879		0.658939	1
T100156_01	MT3084		hypothetical protein		1.83077	0.687		1.18669	1		0.67892	0.663		0.370839	1
T004019_01	MT3102		hypothetical protein		1.61951	0.745		1.8038	1		0.604345	0.579		0.373166	1
T004020_01	MT3103		hypothetical protein		2.88196	0.634		1.20026	1		1.37003	0.855		0.47538	1
T004230_01	MT3106.1		PE family protein		2.17486	0.733		0.641227	1		1.46392	0.815		0.673107	0.992
T004021_01	MT3117		hypothetical protein		0.563469	0.531		1.13719	1		0.892541	0.87		1.58401	1
T100158_01	MT3131.1		hypothetical protein		1.48673	0.758		1.60984	1		2.50004	0.237		1.68157	0.975
T004022_01	MT3135		hypothetical protein		0.644263	0.615		1.22684	1		1.03393	0.977		1.60483	1
T100159_01	MT3139.1		hypothetical protein		1.07192	0.928		1.12892	1		1.60763	0.334		1.49977	1
T100160_01	MT3145.1		hypothetical protein		1.48963	0.782		1.32734	1		0.773505	0.824		0.519261	1
T004231_01	MT3149.1		hypothetical protein		1.07594	0.966		1.31835	1		0.968053	0.981		0.899729	0.994
T004023_01	MT3156		hypothetical protein		0.739828	0.947		0.623044	1		4.28671	0.597		5.7942	1
T004232_01	MT3174.1		hypothetical protein		1.21337	0.899		0.471432	1		1.0709	0.965		0.882585	0.996
T004233_01	MT3174.2		hypothetical protein		1.2391	0.809		0.706702	1		1.07993	0.941		0.87155	0.989
T004024_01	MT3204		hypothetical protein		1.73332	0.809		1.00247	1		0.856924	0.937		0.494383	0.971
T004025_01	MT3207		hypothetical protein		1.56784	0.76		0.693391	1		1.61226	0.629		1.02833	0.997
T100161_01	MT3210		hypothetical protein		0.852746	0.845		1.2312	1		1.36024	0.549		1.59513	1
T004234_01	MT3220.1		hypothetical protein		3.17102	0.54		1.1355	1		1.67102	0.669		0.526965	1
T004235_01	MT3220.2		PE family protein		1.18989	0.888		0.879876	1		2.24255	0.248		1.88467	1
T004026_01	MT3222		conserved hypothetical protein		1.49349	0.759		1.09214	1		0.763394	0.802		0.511146	1
T004027_01	MT3223		hypothetical protein		1.31038	0.715		0.829452	1		1.11388	0.86		0.850043	0.985
T004028_01	MT3248		PPE family protein		1.77309	0.803		0.990981	1		1.31381	0.879		0.740972	0.99
T004029_01	MT3268		hypothetical protein		1.22723	0.858		0.669812	1		1.16898	0.854		0.952533	0.996
T004030_01	MT3269		hypothetical protein		1.42148	0.796		1.2326	1		0.637977	0.654		0.448813	1
T100162_01	MT3270.1		hypothetical protein		1.70125	0.789		0.612921	1		0.536657	0.621		0.315448	1
T100163_01	MT3273		hypothetical protein		1.03017	0.984		0.833921	1		1.67575	0.396		1.62667	1
T004236_01	MT3275.1		hypothetical protein		1.59594	0.751		1.14799	1		1.83119	0.489		1.1474	0.997
T004031_01	MT3279		hypothetical protein		0.723447	0.683		1.0997	1		0.752006	0.528		1.03948	0.994
T004032_01	MT3280		hypothetical protein		1.00835	0.994		1.06149	1		0.782614	0.756		0.776131	0.983
T004033_01	MT3282		hypothetical protein		1.42692	0.707		0.916509	1		1.24596	0.733		0.873181	0.985
T004034_01	MT3284		hypothetical protein		0.687602	0.809		0.590316	1		1.21892	0.912		1.77271	0.983
T004035_01	MT3289		hypothetical protein		0.694781	0.623		0.654544	1		0.551293	0.111		0.793478	0.983
T004237_01	MT3290.1		conserved hypothetical protein		0.472889	0.795		3.0544	1		1.11303	0.973		2.35368	0.975
T004290_01	MT3290.2		hypothetical protein		1.00492	0.997		0.968553	1		0.924062	0.911		0.919542	0.995
T004036_01	MT3292		conserved hypothetical protein		0.760098	0.77		0.879416	1		0.767658	0.65		1.00995	1
T004037_01	MT3297		hypothetical protein		0.874245	0.808		0.871461	1		0.821303	0.649		0.939443	0.996
T004038_01	MT3304		hypothetical protein		1.12551	0.946		0.674888	1		1.13211	0.932		1.00586	1
T100164_01	MT3313		hypothetical protein		1.37798	0.806		1.32705	1		1.22994	0.852		0.892564	0.996
T004039_01	MT3318		conserved hypothetical protein		1.32937	0.744		1.33633	1		1.76381	0.293		1.3268	0.984
T004040_01	MT3322		hypothetical protein		0.994317	0.996		1.78078	1		0.72023	0.631		0.724346	0.976
T004041_01	MT3362		hypothetical protein		0.902963	0.927		0.80968	1		1.59804	0.507		1.76978	1
T100165_01	MT3378		hypothetical protein		1.15105	0.884		1.34155	1		1.95292	0.241		1.69664	1
T100166_01	MT3393		hypothetical protein		1.64198	0.778		0.645709	1		0.702456	0.79		0.427811	1
T004042_01	MT3412		hypothetical protein		1.05964	0.98		1.04793	1		0.927215	0.953		0.875029	0.996
T004043_01	MT3413		hypothetical protein		0.765255	0.811		1.30112	1		1.49714	0.555		1.9564	1
T100167_01	MT3426		pterin-4-alpha-carbinolamine dehydratase		0.863978	0.865		1.09595	1		2.50815	0.248		2.90302	1
T004044_01	MT3427	moaA-3	molybdopterin cofactor biosynthesis protein A (moaA-3)		1.53163	0.672		0.52797	1		0.834712	0.811		0.544985	1
T004238_01	MT3427.1		hypothetical protein		1.02328	0.985		0.976491	1		1.3339	0.585		1.30355	0.972
T004045_01	MT3428		transcriptional regulator, AfsR/DnrI/RedD family		1.03519	0.988		0.56311	1		0.911586	0.943		0.880602	0.996
T004046_01	MT3429		hypothetical protein		1.67474	0.782		0.628884	1		0.72937	0.824		0.435512	1
T004267_01	MT3436		hypothetical protein		1.20837	0.829		1.09825	1		1.45217	0.544		1.20176	0.992
T004239_01	MT3437.1		hypothetical protein		0.704227	0.719		1.49544	1		1.01577	0.989		1.44239	1
T004159_01	MT3454		hypothetical protein		0.809242	0.809		0.665324	1		1.15155	0.874		1.423	0.974
T100168_01	MT3456.1		transposase, degenerate		0.975815	0.983		1.31757	1		0.654866	0.479		0.671096	0.981
T004049_01	MT3476		PE_PGRS family protein		1.44529	0.768		1.05787	1		1.17558	0.902		0.813392	0.992
T004050_01	MT3483		hypothetical protein		0.955356	0.967		1.2747	1		1.17172	0.824		1.22647	0.989
T004240_01	MT3491.1		hypothetical protein		2.1378	0.62		0.969979	1		0.947491	0.976		0.443209	1
T100169_01	MT3503		hypothetical protein		1.46769	0.791		0.736521	1		1.11805	0.931		0.761779	0.989
T004051_01	MT3520		hypothetical protein		0.593458	0.62		0.939287	1		0.736756	0.626		1.24146	0.981
T100170_01	MT3532.1		hypothetical protein		1.85524	0.729		1.77353	1		0.950485	0.979		0.512325	1
T004052_01	MT3536		hypothetical protein		0.758077	0.754		0.963546	1		0.964335	0.973		1.27208	0.986
T004053_01	MT3560		hypothetical protein		1.4693	0.79		0.571084	1		1.60484	0.615		1.09225	0.994
T100172_01	MT3573.16		hypothetical protein		2.24261	0.751		0.799089	1		0.784651	0.901		0.349882	1
T004241_01	MT3580.1		hypothetical protein		0.83114	0.876		0.941364	1		0.909452	0.927		1.09422	0.993
T004242_01	MT3580.2		hypothetical protein		0.0232447	1.4e-07		0.796515	1		0.0304163	5.47e-07		1.30852	0.983
T004243_01	MT3615.3		PE_PGRS family protein		1.10373	0.95		1.3217	1		1.05948	0.968		0.959906	0.996
T004244_01	MT3615.3		PE_PGRS family protein		0.816935	0.807		1.23293	1		1.28111	0.663		1.56819	1
T004245_01	MT3615.4		hypothetical protein		0.75733	0.808		0.387067	1		0.659812	0.578		0.871235	0.989
T100199_01	MT3615.4		hypothetical protein		0.925853	0.927		0.739631	1		1.36537	0.609		1.47472	0.998
T100173_01	MT3626		hypothetical protein		1.37429	0.895		0.968715	1		0.327233	0.448		0.238111	1
T004055_01	MT3628		hypothetical protein		0.835723	0.882		0.858813	1		0.920727	0.939		1.10171	0.995
T004056_01	MT3630		hypothetical protein		1.66795	0.728		0.793535	1		0.888782	0.921		0.532859	1
T004057_01	MT3631		hypothetical protein		1.01059	0.993		0.80846	1		0.947687	0.962		0.937758	0.996
T100174_01	MT3653.1		hypothetical protein		1.21401	0.876		0.712704	1		0.810235	0.811		0.667404	0.972
T004141_01	MT3671.1		hypothetical protein		1.06777	0.965		0.885457	1		0.91648	0.93		0.858309	0.989
T004246_01	MT3671.2		hypothetical protein		1.24945	0.768		1.01597	1		1.91322	0.174		1.53125	1
T004247_01	MT3718.1		hypothetical protein		0.903515	0.932		1.27026	1		1.5568	0.523		1.72304	1
T004248_01	MT3718.2		hypothetical protein		0.940121	0.966		1.07564	1		0.9994	1		1.06305	0.997
T100175_01	MT3745		hypothetical protein		1.478	0.805		1.03351	1		0.807542	0.854		0.546373	0.982
T004059_01	MT3754		hypothetical protein		2.47807	0.669		0.666582	1		1.09115	0.968		0.440322	1
T004060_01	MT3755		hypothetical protein		0.704019	0.73		0.70057	1		0.466354	0.349		0.662416	0.975
T100176_01	MT3757		hypothetical protein		2.35613	0.627		0.991192	1		0.832851	0.902		0.353483	1
T004061_01	MT3762		hypothetical protein		0.576857	0.711		0.635802	1		0.401173	0.203		0.695447	0.975
T004249_01	MT3767.1		hypothetical protein		1.276	0.867		0.800267	1		0.7221	0.774		0.56591	1
T004250_01	MT3767.2		hypothetical protein		3.12543	0.63		0.567816	1		1.34273	0.871		0.429616	0.982
T004251_01	MT3767.3		hypothetical protein		0.726386	0.72		1.14275	1		1.45402	0.597		2.00171	1
T100177_01	MT3770		hypothetical protein		0.922892	0.958		0.766054	1		0.768449	0.726		0.832652	0.988
T004270_01	MT3780		conserved hypothetical protein		0.876273	0.896		0.858358	1		1.09342	0.929		1.24781	0.98
T004062_01	MT3800		DNA-binding protein, CopG family		1.09608	0.965		0.89473	1		1.84212	0.547		1.68064	1
T004252_01	MT3808.1		hypothetical protein		1.28325	0.761		1.04817	1		0.985535	0.988		0.768	0.987
T004253_01	MT3814.1		hypothetical protein		1.66276	0.754		1.04236	1		1.52003	0.668		0.914166	0.994
T004063_01	MT3846		hypothetical protein		1.01535	0.987		0.96478	1		1.10467	0.857		1.08797	0.996
T004064_01	MT3847		hypothetical protein		1.67793	0.719		0.967141	1		1.45627	0.709		0.867896	0.988
T100178_01	MT3855		hypothetical protein		3.26974	0.691		0.838182	1		0.717429	0.878		0.219415	1
T100179_01	MT3858		hypothetical protein		1.76519	0.658		0.959814	1		1.50694	0.621		0.853697	0.986
T100180_01	MT3876		hypothetical protein		2.1151	0.665		1.18966	1		0.602971	0.618		0.285078	1
T004294_01	MT3876.1		hypothetical protein		1.49004	0.815		0.813366	1		1.54861	0.71		1.03931	0.998
T004065_01	MT3879		hypothetical protein		1.0694	0.932		1.07338	1		1.49145	0.357		1.39466	0.984
T004066_01	MT3919		hypothetical protein		1.63052	0.726		0.640091	1		0.77937	0.819		0.47799	1
T004067_01	MT3921		hypothetical protein		1.25488	0.79		1.08798	1		1.7238	0.366		1.37368	0.976
T004068_01	MT3952		hypothetical protein		1.49302	0.691		1.08799	1		1.20364	0.8		0.806181	0.987
T004069_01	MT3953		hypothetical protein		0.168937	0.0131		0.908097	1		0.167292	0.014		0.990261	1
T004070_01	MT3954		hypothetical protein		0.995483	0.997		0.806226	1		0.956456	0.965		0.960796	0.995
T100181_01	MT3954.1		hypothetical protein		1.31432	0.784		0.982462	1		1.63624	0.442		1.24493	1
T100182_01	MT3957		hypothetical protein		1.07254	0.953		1.13955	1		1.49684	0.448		1.39561	0.973
T004071_01	MT3958		hypothetical protein		1.7976	0.472		0.726527	1		1.58414	0.404		0.881252	0.989
T004072_01	MT3959		hypothetical protein		0.924383	0.927		1.10061	1		0.992267	0.992		1.07344	0.995
T004073_01	MT3962		hypothetical protein		2.03533	0.402		0.920183	1		1.44559	0.512		0.71025	0.974
T004254_01	MT3972.1		hypothetical protein		0.664173	0.76		1.12407	1		0.581824	0.521		0.876013	0.995
T004255_01	MT3974.1		hypothetical protein		0.651971	0.668		0.99881	1		0.764929	0.669		1.17326	0.989
T004074_01	MT3994		hypothetical protein		0.456125	0.734		1.12831	1		0.784916	0.875		1.72083	0.986
T004075_01	MT4019		hypothetical protein		1.90358	0.693		0.930453	1		0.905481	0.947		0.475673	1
T004160_01	MT4026.1		hypothetical protein		1.11181	0.935		0.99576	1		0.60316	0.524		0.542502	1
T100183_01	MT4035.1		hypothetical protein		1.00502	0.995		1.08617	1		1.43427	0.426		1.4271	1
T004161_01	MT4041.2		hypothetical protein		0.997944	1		0.917296	1		1.18299	0.911		1.18543	0.997
T000001_01	Rv0001	dnaA	chromosomal replication initiator protein		0.753289	0.781		0.914981	1		1.07671	0.951		1.42934	0.985
T000002_01	Rv0002	dnaN	DNA polymerase III, [beta] subunit		1.10033	0.927		0.864128	1		0.473131	0.399		0.42999	1
T000003_01	Rv0003	recF	DNA replication and SOS induction		0.987892	0.994		0.967286	1		1.18769	0.811		1.20225	0.988
T000004_01	Rv0004	Rv0004	conserved hypothetical protein		1.15482	0.812		0.85966	1		0.578522	0.302		0.500963	1
T000005_01	Rv0005	gyrB	DNA gyrase subunit B		0.86343	0.809		0.621778	1		0.936085	0.918		1.08415	0.997
T000006_01	Rv0006	gyrA	DNA gyrase subunit A		1.21933	0.786		1.02942	1		0.849833	0.837		0.696969	0.975
T000007_01	Rv0007	Rv0007	conserved hypothetical protein		0.931377	0.921		0.858812	1		0.975122	0.975		1.04697	0.994
T000008_01	Rv0008c	Rv0008c	hypothetical protein		1.5034	0.731		0.999302	1		0.788131	0.789		0.524232	1
T000009_01	Rv0009	ppiA	peptidyl-prolyl cis-trans isomerase		0.886937	0.895		0.747931	1		0.917812	0.93		1.03481	0.996
T000010_01	Rv0010c	Rv0010c	hypothetical protein		1.86404	0.693		0.737742	1		0.634892	0.643		0.340599	1
T000011_01	Rv0011c	Rv0011c	hypothetical protein		1.12835	0.893		0.892413	1		1.45716	0.526		1.2914	0.972
T000012_01	Rv0012	Rv0012	possible cell division protein		1.2328	0.867		0.714787	1		0.84336	0.911		0.6841	0.985
T000013_01	Rv0013	pabA	p-aminobenzoate synthase glutamine amidotransferase		0.864689	0.885		1.20483	1		1.20733	0.791		1.39626	0.976
T000014_01	Rv0014c	pknB	serine-threonine protein kinase		0.936144	0.934		1.17383	1		1.0603	0.935		1.13263	0.99
T000015_01	Rv0015c	pknA	serine-threonine protein kinase		0.783423	0.824		1.18251	1		0.836824	0.838		1.06816	0.994
T000016_01	Rv0016c	pbpA	penicillin-binding protein		1.14299	0.85		1.20024	1		1.34028	0.59		1.17261	0.992
T000017_01	Rv0017c	rodA	FtsW/RodA/SpovE family		0.71889	0.758		1.18675	1		1.07126	0.942		1.49016	0.985
T000018_01	Rv0018c	ppp	putative phosphoprotein phosphatase		0.810048	0.777		1.14899	1		0.920165	0.912		1.13594	0.99
T000019_01	Rv0019c	Rv0019c	conserved hypothetical protein		0.703528	0.728		1.32644	1		0.954302	0.964		1.35645	0.97
T000020_01	Rv0020c	Rv0020c	conserved hypothetical protein		1.173	0.809		1.5755	1		0.897171	0.886		0.764849	0.977
T004077_01	Rv0020c		conserved hypothetical protein		0.91648	0.965		0.99152	1		1.06959	0.968		1.16706	0.998
T000021_01	Rv0021c	Rv0021c	conserved hypothetical protein		0.695888	0.671		1.00146	1		0.820774	0.712		1.17946	0.989
T000022_01	Rv0022c	Rv0022c	conserved hypothetical protein		1.10008	0.916		1.0227	1		0.73281	0.542		0.666139	1
T000023_01	Rv0023	Rv0023	putative transcriptional regulator		0.900602	0.927		1.18149	1		1.10276	0.907		1.22447	0.99
T000024_01	Rv0024	Rv0024	putative p60 homologue		0.718247	0.917		1.46563	1		1.45774	0.858		2.02958	0.986
T000025_01	Rv0025	Rv0025	conserved hypothetical protein		0.650925	0.727		0.813727	1		1.10074	0.933		1.69103	1
T000026_01	Rv0026	Rv0026	conserved hypothetical protein		1.80193	0.674		1.03819	1		1.36504	0.791		0.757541	0.988
T000027_01	Rv0027	Rv0027	conserved hypothetical protein		1.60334	0.552		0.812639	1		1.1685	0.799		0.728795	0.985
T000028_01	Rv0028	Rv0028	hypothetical protein		2.5943	0.66		0.786311	1		0.86593	0.933		0.333781	1
T000029_01	Rv0029	Rv0029	conserved hypothetical protein		1.75054	0.26		0.952687	1		2.11857	0.0328		1.21024	0.983
T100001_01	Rv0029		hypothetical protein		1.39038	0.759		1.22669	1		2.29841	0.264		1.65307	1
T000030_01	Rv0030	Rv0030	hypothetical protein		1.0105	0.994		0.933444	1		0.739357	0.595		0.731677	0.975
T000031_01	Rv0031	Rv0031	conserved hypothetical protein		1.45778	0.623		1.02476	1		1.35731	0.566		0.931075	0.993
T000032_01	Rv0032	bioF2	C-terminal similar to B. subtilis BioF		1.11527	0.896		1.1789	1		0.372417	0.0793		0.333925	1
T000033_01	Rv0033	Rv0033	possible acyl carrier protein		0.625631	0.606		0.872015	1		0.53129	0.233		0.849206	0.988
T000034_01	Rv0034	Rv0034	hypothetical protein		1.64773	0.743		0.611714	1		0.241794	0.098		0.146743	1
T000035_01	Rv0035	fadD34	acyl-CoA synthase		0.740846	0.778		0.928144	1		0.626168	0.521		0.845208	0.994
T000036_01	Rv0036c	Rv0036c	conserved hypothetical protein		1.2675	0.817		0.891553	1		0.892339	0.933		0.704012	0.987
T000037_01	Rv0037c	Rv0037c	probable membrane protein		0.954485	0.958		1.56329	1		1.57803	0.283		1.65328	1
T000038_01	Rv0038	Rv0038	conserved hypothetical protein		1.00119	1		1.40666	1		1.34255	0.578		1.34095	0.974
T000039_01	Rv0039c	Rv0039c	conserved hypothetical protein		1.10617	0.948		1.20751	1		1.30481	0.776		1.17957	0.991
T000040_01	Rv0040c	Rv0040c	conserved hypothetical protein		1.03718	0.983		1.76373	1		1.75328	0.374		1.69042	1
T000041_01	Rv0041	leuS	leucyl-tRNA synthase		0.879817	0.909		1.42362	1		1.47533	0.555		1.67686	1
T000042_01	Rv0042c	Rv0042c	conserved hypothetical protein		1.10638	0.892		0.916413	1		0.901965	0.89		0.815237	0.987
T000043_01	Rv0043c	Rv0043c	transcriptional regulator (GntR family)		0.626844	0.664		1.03973	1		0.928243	0.936		1.48082	0.981
T000044_01	Rv0044c	Rv0044c	possible monooxygenase		1.14168	0.909		0.964852	1		1.02747	0.98		0.899961	0.997
T000045_01	Rv0045c	Rv0045c	possible dihydrolipoamide acetyltransferase		0.656119	0.758		1.50608	1		1.22276	0.845		1.86363	1
T000046_01	Rv0046c	Rv0046c	conserved hypothetical protein		0.626781	0.615		0.892242	1		0.677324	0.517		1.08064	0.995
T000047_01	Rv0047c	Rv0047c	conserved hypothetical protein		0.921762	0.958		1.33333	1		1.57361	0.579		1.70718	1
T000048_01	Rv0048c	Rv0048c	hypothetical protein		0.984374	0.991		1.22787	1		1.06724	0.937		1.08418	0.995
T000049_01	Rv0049	Rv0049	hypothetical protein		0.807714	0.848		0.821773	1		1.09834	0.927		1.35981	0.983
T000050_01	Rv0050	ponA	penicillin-bonding protein		1.42475	0.692		0.80937	1		0.947024	0.945		0.664697	1
T000051_01	Rv0051	Rv0051	probable membrane protein		1.22911	0.839		1.12196	1		1.41314	0.608		1.14973	0.992
T000052_01	Rv0052	Rv0052	conserved hypothetical protein		3.11161	0.672		0.958098	1		0.651138	0.815		0.209261	1
T000053_01	Rv0053	rpsF	30S ribosomal protein S6		0.690268	0.735		0.601075	1		0.501575	0.22		0.726638	0.984
T000054_01	Rv0054	ssb	single strand binding protein		0.734897	0.707		0.724451	1		0.552438	0.278		0.751722	0.974
T000055_01	Rv0055	rpsR	30S ribosomal protein S18		0.916463	0.909		0.844694	1		0.775361	0.596		0.846036	0.99
T000056_01	Rv0056	rplI	50S ribosomal protein L9		0.890602	0.845		0.948118	1		0.757955	0.52		0.851059	0.995
T000057_01	Rv0057	Rv0057	hypothetical protein		0.639235	0.659		1.11599	1		0.618164	0.417		0.967037	0.996
T000058_01	Rv0058	dnaB	DNA helicase (contains intein)		0.613655	0.673		0.830895	1		0.44871	0.3		0.731209	0.984
T000059_01	Rv0059	Rv0059	hypothetical protein		0.651042	0.688		0.722201	1		0.462346	0.172		0.710163	0.972
T000060_01	Rv0060	Rv0060	hypothetical protein		1.00438	0.997		0.757577	1		0.901832	0.91		0.8979	0.994
T000061_01	Rv0061	Rv0061	hypothetical protein		1.0702	0.984		0.939318	1		0.600232	0.71		0.560858	0.97
T000062_01	Rv0062	celA	cellulase/endoglucanase		1.73557	0.757		0.878304	1		0.848426	0.914		0.488846	1
T000063_01	Rv0063	Rv0063	probable oxidoreductase		0.781454	0.782		1.00327	1		0.791471	0.742		1.01282	1
T000064_01	Rv0064	Rv0064	possible membrane protein		1.03095	0.988		0.857923	1		0.640654	0.615		0.621423	0.985
T000065_01	Rv0065	Rv0065	conserved hypothetical protein		0.845772	0.82		1.27767	1		1.23745	0.699		1.4631	1
T000066_01	Rv0066c	icd2	isocitrate dehydrogenase		0.827868	0.782		0.818113	1		0.793783	0.709		0.958827	0.997
T000067_01	Rv0067c	Rv0067c	transcriptional regulator (TetR/AcrR family)		0.577079	0.73		0.93236	1		0.964126	0.982		1.6707	0.972
T000068_01	Rv0068	Rv0068	probable oxidoreductase		0.784864	0.76		0.983779	1		0.607627	0.255		0.774181	0.985
T000069_01	Rv0069c	sdaA	L-serine dehydratase 1		0.699498	0.673		0.864216	1		0.687897	0.394		0.983415	1
T000070_01	Rv0070c	glyA2	serine hydroxymethyltransferase		0.721167	0.661		1.08746	1		0.638378	0.276		0.885202	0.991
T000071_01	Rv0071	Rv0071	group II intron maturase		0.946477	0.967		0.712411	1		0.958216	0.97		1.0124	1
T000072_01	Rv0072	Rv0072	ABC-transporter transmembrane subunit		0.960507	0.966		1.08621	1		0.782757	0.578		0.814941	0.983
T000073_01	Rv0073	Rv0073	ABC-transporter ATP-binding subunit		0.956107	0.964		0.984927	1		1.11506	0.867		1.16625	0.988
T000074_01	Rv0074	Rv0074	conserved hypothetical protein		1.52693	0.76		0.932286	1		0.505391	0.488		0.330985	1
T000075_01	Rv0075	Rv0075	probable aminotransferase		0.893304	0.882		0.83518	1		1.03765	0.97		1.16159	0.986
T000076_01	Rv0076c	Rv0076c	possible membranememebrane spanning protein		1.92146	0.634		1.15671	1		1.20952	0.861		0.629476	1
T000077_01	Rv0077c	Rv0077c	probable oxidoreductase		1.38799	0.759		0.694786	1		1.02987	0.981		0.741989	0.984
T000078_01	Rv0078	Rv0078	transcriptional regulator (TetR/AcrR family)		1.05666	0.958		1.30654	1		0.897983	0.882		0.849833	0.986
T000079_01	Rv0079	Rv0079	hypothetical protein		0.654028	0.724		0.802464	1		0.637591	0.579		0.974868	0.995
T000080_01	Rv0080	Rv0080	hypothetical protein		1.87252	0.716		0.591745	1		0.486096	0.441		0.259594	1
T000081_01	Rv0081	Rv0081	transcriptional regulator (ArsR family)		1.10625	0.917		0.793884	1		0.543054	0.478		0.490896	1
T000082_01	Rv0082	Rv0082	probable oxidoreductase subunit		1.79355	0.52		0.738897	1		1.18567	0.815		0.661075	1
T000083_01	Rv0083	Rv0083	probable oxidoreductase subunit		2.1555	0.745		0.495928	1		0.640665	0.778		0.297223	1
T000084_01	Rv0084	hycD	formate hydrogenlyase subunit 4		1.39094	0.819		0.598605	1		0.437745	0.318		0.314711	1
T000085_01	Rv0085	hycP	putative formate hydrogen lyase hycP		1.14773	0.958		0.560586	1		0.866195	0.935		0.754703	0.991
T000086_01	Rv0086	hycQ	probable formate hydrogenlyase subunit		1.39472	0.777		0.852608	1		1.02617	0.985		0.735757	0.987
T000087_01	Rv0087	hycE	probable formate hydrogenlyase subunit 5		1.15606	0.917		1.56911	1		2.2317	0.403		1.93043	1
T000088_01	Rv0088	Rv0088	hypothetical protein		0.678066	0.643		0.909062	1		1.05751	0.965		1.5596	0.982
T000089_01	Rv0089	Rv0089	possible bioC biotin synthesis gene		0.684118	0.782		0.926121	1		1.3518	0.758		1.97597	1
T000090_01	Rv0090	Rv0090	hypothetical protein		1.03475	0.984		0.666306	1		0.72497	0.595		0.700626	0.975
T000091_01	Rv0091	Rv0091	conserved hypothetical protein		0.713869	0.757		1.0015	1		1.16992	0.847		1.63884	1
T000092_01	Rv0092	ctpA	cation-transporting ATPase		0.88533	0.965		0.595027	1		1.98483	0.736		2.24191	0.973
T000093_01	Rv0093c	Rv0093c	hypothetical protein		0.828505	0.894		0.592197	1		0.64206	0.578		0.774962	0.985
T000094_01	Rv0094c	Rv0094c	REP-family protein		1.47974	0.758		1.13249	1		1.13028	0.908		0.763837	0.99
T000095_01	Rv0095c	Rv0095c	REP-family protein		0.820874	0.782		1.43166	1		1.31094	0.6		1.59701	1
T000096_01	Rv0096	PPE	PPE-family protein		0.809031	0.866		0.954156	1		0.252647	0.238		0.312283	1
T000097_01	Rv0097	Rv0097	conserved hypothetical protein		0.56362	0.692		0.754377	1		0.423478	0.342		0.751353	0.988
T000098_01	Rv0098	Rv0098	hypothetical protein		0.920244	0.964		0.852403	1		0.332031	0.298		0.360808	1
T000099_01	Rv0099	fadD10	acyl-CoA synthase		0.960223	0.983		0.799056	1		0.47935	0.331		0.499207	1
T000100_01	Rv0100	Rv0100	hypothetical protein		1.13963	0.967		0.597535	1		0.269421	0.211		0.236412	1
T000101_01	Rv0101	nrp	unknown non-ribosomal peptide synthase		1.35783	0.702		0.993759	1		0.89848	0.879		0.661701	1
T000102_01	Rv0102	Rv0102	membrane protein		0.934179	0.965		1.55323	1		1.18617	0.857		1.26974	0.994
T000103_01	Rv0103c	ctpB	cation transport ATPase		1.19351	0.79		0.941464	1		1.1186	0.867		0.937232	0.996
T000104_01	Rv0104	Rv0104	hypothetical protein		1.79953	0.784		1.7074	1		0.24513	0.299		0.136219	1
T000105_01	Rv0105c	rpmB	50S ribosomal protein L28		1.60592	0.782		0.81714	1		0.410983	0.442		0.255918	1
T000106_01	Rv0106	Rv0106	conserved hypothetical protein		1.31059	0.899		0.861103	1		0.849407	0.92		0.648109	0.987
T000107_01	Rv0107c	ctpI	probable magnesium transport ATPase		1.20844	0.864		1.02834	1		0.589133	0.629		0.487516	1
T000108_01	Rv0108c	Rv0108c	hypothetical protein		1.51641	0.941		2.04781	1		0.376101	0.761		0.248021	1
T000109_01	Rv0109	PE_PGRS	PE_PGRS-family protein		1.14605	0.894		1.14835	1		1.08313	0.914		0.945104	0.995
T000110_01	Rv0110	Rv0110	transmembrane protein		0.68869	0.751		1.13666	1		0.594121	0.444		0.862683	0.988
T000111_01	Rv0111	Rv0111	possible acyltransferase		0.850556	0.854		1.57836	1		1.15852	0.826		1.36207	0.981
T000112_01	Rv0112	gca	probable GDP-mannose dehydratase		0.878465	0.865		1.15749	1		0.712052	0.616		0.810564	0.993
T000113_01	Rv0113	gmhA	phosphoheptose isomerase		1.14387	0.803		1.04769	1		0.98808	0.984		0.863803	0.986
T000114_01	Rv0114	Rv0114	similar to HisB		0.679766	0.733		0.893744	1		0.673059	0.55		0.990133	1
T000115_01	Rv0115	Rv0115	conserved hypothetical protein		1.03803	0.971		0.917544	1		0.912905	0.878		0.879461	0.991
T000116_01	Rv0116c	Rv0116c	conserved hypothetical protein		0.866311	0.883		1.40766	1		1.22869	0.802		1.4183	0.972
T000117_01	Rv0117	oxyS	transcriptional regulator (LysR family)		1.00627	0.994		1.07011	1		1.25609	0.645		1.24826	0.987
T000118_01	Rv0118c	oxcA	oxalyl-CoA decarboxylase		0.621516	0.622		1.17003	1		0.894327	0.908		1.43895	0.985
T000119_01	Rv0119	fadD7	acyl-CoA synthase		1.08708	0.989		2.27229	1		0.365032	0.645		0.335792	0.983
T000120_01	Rv0120c	fusA2	elongation factor G		0.691204	0.73		1.30504	1		1.08518	0.938		1.56998	0.975
T000121_01	Rv0121c	Rv0121c	hypothetical protein		1.60648	0.801		1.55188	1		0.900238	0.961		0.560378	0.975
T000122_01	Rv0122	Rv0122	hypothetical protein		1.56692	0.791		1.00635	1		0.69983	0.813		0.446627	1
T000123_01	Rv0123	Rv0123	hypothetical protein		1.16015	0.826		0.882451	1		0.754857	0.63		0.650655	1
T000124_01	Rv0124	PE_PGRS	PE_PGRS-family protein		1.29727	0.862		1.01667	1		1.05109	0.976		0.810234	0.99
T000125_01	Rv0125	pepA	probable serine protease		0.691438	0.745		0.754456	1		0.590236	0.439		0.853636	0.99
T000126_01	Rv0126	Rv0126	probable glycosyl hydrolase		0.865127	0.877		0.987675	1		0.960352	0.969		1.11007	0.995
T000127_01	Rv0127	Rv0127	conserved hypothetical protein		1.14707	0.917		0.615019	1		0.626111	0.578		0.545836	1
T000128_01	Rv0128	Rv0128	hypothetical protein		1.31537	0.769		0.946282	1		0.929298	0.939		0.706489	0.972
T000129_01	Rv0129c	fbpC2	antigen 85C, mycolytransferase		0.996539	0.998		1.01847	1		1.34532	0.653		1.34999	0.988
T000130_01	Rv0130	Rv0130	conserved hypothetical protein		1.55224	0.801		0.933562	1		0.7131	0.81		0.459401	1
T000131_01	Rv0131c	fadE1	acyl-CoA dehydrogenase		1.90099	0.726		0.685533	1		0.683744	0.759		0.359678	1
T000132_01	Rv0132c	Rv0132c	putative oxidoreductase		1.27248	0.91		0.974691	1		0.869757	0.952		0.683512	0.986
T000133_01	Rv0133	Rv0133	possible puromycin N-acetyltransferase		0.87201	0.877		1.13305	1		1.39665	0.526		1.60165	1
T000134_01	Rv0134	ephF	probable epoxide hydrolase		0.771269	0.84		0.978638	1		0.641167	0.522		0.831314	0.991
T000135_01	Rv0135c	Rv0135c	putative transcriptional regulator		2.04842	0.876		1.71739	1		0.288943	0.658		0.141056	1
T000136_01	Rv0136	Rv0136	cytochrome p450		0.596756	0.619		1.31819	1		0.598198	0.443		1.00242	1
T000137_01	Rv0137c	Rv0137c	putative peptide methionine sulfoxide		1.32854	0.751		1.6233	1		1.98721	0.112		1.49579	0.975
T000138_01	Rv0138	Rv0138	conserved hypothetical protein		0.948577	0.965		1.34131	1		0.98892	0.991		1.04253	0.996
T000139_01	Rv0139	Rv0139	putative oxidoreductase		1.07814	0.931		1.10007	1		1.23791	0.651		1.14819	0.99
T000140_01	Rv0140	Rv0140	conserved hypothetical protein		1.01648	0.993		1.12229	1		0.983891	0.989		0.967942	0.995
T000141_01	Rv0141c	Rv0141c	hypothetical protein		1.12095	0.841		1.12689	1		1.34642	0.479		1.20114	0.987
T000142_01	Rv0142	Rv0142	hypothetical protein		0.715141	0.806		0.81976	1		0.299557	0.081		0.418879	1
T000143_01	Rv0143c	Rv0143c	probable chloride channel		0.913414	0.921		1.03447	1		0.97721	0.981		1.06984	0.995
T000144_01	Rv0144	Rv0144	putative transcriptional regulator		0.625342	0.7		1.26804	1		0.887494	0.911		1.41921	0.978
T000145_01	Rv0145	Rv0145	conserved hypothetical protein		2.43729	0.176		0.972494	1		2.10107	0.35		0.862051	0.997
T000146_01	Rv0146	Rv0146	conserved hypothetical protein		1.04481	0.977		0.79351	1		0.947968	0.968		0.907309	0.996
T000147_01	Rv0147	Rv0147	aldehyde dehydrogenase		0.824528	0.797		0.790444	1		0.528618	0.263		0.641116	1
T000148_01	Rv0148	Rv0148	steroid dehydrogenase		0.821261	0.844		0.968524	1		0.889138	0.901		1.08265	0.993
T000149_01	Rv0149	Rv0149	putative oxidoreductase		1.51655	0.717		0.746199	1		0.771321	0.728		0.508602	1
T000150_01	Rv0150c	Rv0150c	conserved hypothetical protein		2.23724	0.77		0.656084	1		0.306558	0.448		0.137025	1
T000151_01	Rv0151c	PE	PE-family protein		1.35833	0.684		1.02395	1		1.22921	0.679		0.904944	0.994
T000152_01	Rv0152c	PE	PE-family protein		1.60301	0.758		1.41606	1		0.479062	0.549		0.298852	1
T000153_01	Rv0153c	Rv0153c	putative protein-tyrosine-phosphatase		1.35479	0.674		0.861332	1		0.972203	0.976		0.717606	0.983
T000154_01	Rv0154c	fadE2	acyl-CoA dehydrogenase		1.34588	0.783		1.01944	1		1.00215	1		0.744607	0.992
T000155_01	Rv0155	pntAA	pyridine transhydrogenase subunit [alpha]1		0.895649	0.917		0.652421	1		0.693671	0.653		0.77449	0.986
T000156_01	Rv0156	pntAB	pyridine transhydrogenase subunit [alpha]2		1.07542	0.985		1.11231	1		0.478456	0.742		0.4449	0.979
T000157_01	Rv0157	pntB	pyridine transhydrogenase subunit [beta]		0.646507	0.625		0.780552	1		0.858282	0.814		1.32757	0.974
T000158_01	Rv0158	Rv0158	transcriptional regulator (TetR/AcrR family)		0.700271	0.698		1.00711	1		0.787432	0.743		1.12447	0.989
T000159_01	Rv0159c	PE	PE-family protein		1.12157	0.85		1.09138	1		0.98436	0.982		0.877662	0.988
T000160_01	Rv0160c	PE	PE-family protein		0.978539	0.993		0.372677	1		0.297107	0.206		0.303623	1
T000161_01	Rv0161	Rv0161	possible oxidoreductase		0.919039	0.895		0.930137	1		0.973598	0.971		1.05936	0.995
T000162_01	Rv0162c	adhE	alcohol dehydrogenase (Zn)		1.04556	0.99		0.94032	1		0.667025	0.769		0.637957	0.983
T000163_01	Rv0163	Rv0163	probable dehydrogenase		1.64347	0.744		0.776086	1		0.724872	0.737		0.441063	1
T000164_01	Rv0164	Rv0164	conserved hypothetical protein		0.801275	0.795		1.15861	1		0.898628	0.895		1.1215	0.992
T000165_01	Rv0165c	Rv0165c	transcriptional regulator (GntR family)		0.639846	0.519		1.60788	1		0.547698	0.179		0.855984	0.985
T000166_01	Rv0166	fadD5	acyl-CoA synthase		0.280509	0.172		1.56509	1		0.264111	0.0553		0.941542	0.994
T000167_01	Rv0167	Rv0167	part of mce1 operon		1.79858	0.918		1.48777	1		0.272663	0.689		0.151599	1
T000168_01	Rv0168	Rv0168	part of mce1 operon		0.338067	0.281		1.45381	1		0.459151	0.267		1.35817	0.98
T000169_01	Rv0169	mce1	cell invasion protein		0.611423	0.672		1.07017	1		0.504774	0.447		0.825573	0.992
T000170_01	Rv0170	Rv0170	part of mce1 operon		0.484271	0.417		0.907081	1		0.302031	0.0523		0.623682	0.98
T000171_01	Rv0171	Rv0171	part of mce1 operon		0.537032	0.62		0.922509	1		0.586174	0.579		1.09151	0.995
T000172_01	Rv0172	Rv0172	part of mce1 operon		0.496647	0.518		0.80192	1		0.364382	0.176		0.733685	0.982
T000173_01	Rv0173	lprK	part of mce1 operon		0.553264	0.59		1.16819	1		0.531747	0.439		0.96111	0.995
T000174_01	Rv0174	Rv0174	part of mce1 operon		0.426629	0.413		1.28432	1		0.489479	0.302		1.14732	0.99
T000175_01	Rv0175	Rv0175	conserved hypothetical protein		0.903679	0.909		0.818061	1		0.631457	0.477		0.698762	0.974
T000176_01	Rv0176	Rv0176	conserved hypothetical protein		1.06606	0.957		1.17544	1		1.23211	0.8		1.15576	0.989
T000177_01	Rv0177	Rv0177	conserved hypothetical protein		1.2214	0.834		0.753943	1		1.16016	0.879		0.949861	0.996
T000178_01	Rv0178	Rv0178	conserved hypothetical protein		0.753011	0.777		0.959442	1		0.782393	0.783		1.03902	0.995
T000179_01	Rv0179c	lprO	lipoprotein		1.15258	0.849		0.802139	1		1.2651	0.684		1.09762	0.993
T000180_01	Rv0180c	Rv0180c	probable membrane protein		1.18886	0.914		0.931402	1		0.433063	0.589		0.364267	1
T000181_01	Rv0181c	Rv0181c	conserved hypothetical protein		1.21224	0.806		1.12916	1		1.61927	0.367		1.33577	0.984
T000182_01	Rv0182c	sigG	sigma-70 factors ECF subfamily		0.64762	0.674		1.28526	1		0.908522	0.897		1.40286	0.97
T000183_01	Rv0183	Rv0183	Probable oxidoreductase		0.942431	0.948		1.01458	1		1.24074	0.663		1.31654	0.973
T000184_01	Rv0184	Rv0184	conserved hypothetical protein		0.82007	0.847		1.47033	1		1.15254	0.889		1.40542	0.984
T000185_01	Rv0185	Rv0185	conserved hypothetical protein		0.923033	0.945		1.25415	1		1.13173	0.864		1.2261	0.994
T000186_01	Rv0186	bglS	[beta]-glucosidase		0.864339	0.882		1.17216	1		0.902412	0.914		1.04405	0.994
T000187_01	Rv0187	Rv0187	probable o-methyltransferase		0.954207	0.941		0.950033	1		0.998978	1		1.04692	0.995
T000188_01	Rv0188	Rv0188	putative methyltransferase		0.66792	0.724		0.960419	1		0.573872	0.354		0.859193	0.991
T000189_01	Rv0189c	ilvD	dihydroxy-acid dehydratase		0.82292	0.808		0.980597	1		0.949142	0.947		1.15338	0.989
T000190_01	Rv0190	Rv0190	conserved hypothetical protein		0.669418	0.706		1.02666	1		1.00773	0.994		1.50539	1
T000191_01	Rv0191	Rv0191	probable chloramphenicol resistance protein		1.15855	0.809		1.0049	1		1.05417	0.933		0.909904	0.994
T000192_01	Rv0192	Rv0192	conserved hypothetical protein		0.655766	0.67		1.18955	1		0.72225	0.604		1.10138	0.996
T000193_01	Rv0193c	Rv0193c	hypothetical protein		0.896216	0.962		1.39156	1		0.263026	0.166		0.293485	1
T000194_01	Rv0194	Rv0194	Probable ABC transporter		1.40159	0.883		2.22398	1		0.748617	0.875		0.53412	0.982
T000195_01	Rv0195	Rv0195	transcriptional regulator (LuxR/UhpA family)		1.73477	0.774		0.446388	1		0.846406	0.936		0.487907	1
T000196_01	Rv0196	Rv0196	transcriptional regulator (TetR/AcrR family)		0.784045	0.808		1.25015	1		1.83932	0.483		2.34594	1
T000197_01	Rv0197	Rv0197	conserved hypothetical protein		1.32549	0.751		1.13989	1		1.88917	0.17		1.42526	0.974
T000198_01	Rv0198c	Rv0198c	probable zinc metalloprotease		0.883315	0.921		1.61744	1		1.76573	0.494		1.99898	1
T000199_01	Rv0199	Rv0199	conserved hypothetical protein		0.75754	0.707		1.04993	1		0.834044	0.734		1.10099	0.988
T100002_01	Rv0199		conserved hypothetical protein		0.75037	0.76		0.645958	1		0.774936	0.734		1.03274	0.997
T000200_01	Rv0200	Rv0200	probable membrane protein		0.912653	0.983		0.855048	1		0.432347	0.477		0.473725	0.972
T000201_01	Rv0201c	Rv0201c	conserved hypothetical protein		1.12324	0.867		1.02524	1		1.00731	0.993		0.896785	0.992
T000202_01	Rv0202c	mmpL11	conserved large membrane protein		1.06422	0.983		1.30199	1		0.936929	0.973		0.880391	0.996
T000203_01	Rv0203	Rv0203	hypothetical protein		1.01277	0.993		1.24712	1		1.39615	0.578		1.37855	0.972
T000204_01	Rv0204c	Rv0204c	probable membrane protein		0.937785	0.984		1.27551	1		0.755203	0.841		0.805305	0.996
T000205_01	Rv0205	Rv0205	probable membrane protein		1.61009	0.625		1.67364	1		1.27908	0.67		0.794415	0.985
T000206_01	Rv0206c	mmpL3	conserved large membrane protein		0.85774	0.806		1.38061	1		0.830399	0.746		0.968124	0.996
T000207_01	Rv0207c	Rv0207c	conserved hypothetical protein		1.01473	0.994		1.07001	1		1.00011	1		0.985589	1
T000208_01	Rv0208c	Rv0208c	conserved hypothetical protein		0.544049	0.71		0.943675	1		0.810547	0.876		1.48984	0.973
T000209_01	Rv0209	Rv0209	hypothetical protein		0.873543	0.93		0.668298	1		0.741639	0.752		0.849001	0.994
T000210_01	Rv0210	Rv0210	hypothetical protein		0.867598	0.911		0.873011	1		0.822541	0.838		0.948066	0.994
T000211_01	Rv0211	pckA	phosphoenolpyruvate carboxykinase		1.40725	0.743		0.838961	1		1.02703	0.981		0.729814	0.974
T000212_01	Rv0212c	nadR	similar to E.coli NadR		0.776787	0.756		1.02496	1		0.544187	0.247		0.700562	0.979
T000213_01	Rv0213c	Rv0213c	some similarity to methyltransferases		0.753282	0.766		0.875425	1		0.761629	0.629		1.01108	1
T000214_01	Rv0214	fadD4	acyl-CoA synthase		0.773121	0.784		1.22902	1		0.995202	0.995		1.28725	0.988
T000215_01	Rv0215c	fadE3	acyl-CoA dehydrogenase		1.16974	0.972		0.978272	1		0.531341	0.768		0.45424	0.973
T000216_01	Rv0216	Rv0216	conserved hypothetical protein		0.430873	0.471		1.19813	1		0.669597	0.592		1.55405	1
T000217_01	Rv0217c	lipW	probable esterase		1.30672	0.752		0.94226	1		0.689075	0.496		0.527333	1
T000218_01	Rv0218	Rv0218	some similarity with sulphitesulfite oxidases		1.02408	0.994		1.96981	1		0.679138	0.764		0.663168	0.983
T000219_01	Rv0219	Rv0219	hypothetical protein		1.8231	0.758		0.630468	1		0.811145	0.913		0.444925	1
T000220_01	Rv0220	lipC	probable esterase		0.494614	0.603		0.94222	1		0.566473	0.365		1.14528	0.995
T000221_01	Rv0221	Rv0221	conserved hypothetical protein		1.00301	0.997		0.900219	1		0.933603	0.911		0.930803	0.994
T000222_01	Rv0222	echA1	enoyl-CoA hydratase/isomerase superfamily		0.561927	0.699		0.962231	1		0.645828	0.48		1.14931	0.995
T000223_01	Rv0223c	Rv0223c	aldehyde dehydrogenase (possible betB)		0.818769	0.731		1.07747	1		0.764084	0.493		0.933211	0.996
T000224_01	Rv0224c	Rv0224c	Probable methyltransferase		0.801928	0.844		1.2046	1		0.878522	0.899		1.09551	0.995
T000225_01	Rv0225	Rv0225	possible involved in LPS synthesis		0.718457	0.758		0.976838	1		0.911638	0.918		1.26888	0.989
T000226_01	Rv0226c	Rv0226c	probable membrane protein		0.767433	0.758		1.15864	1		1.04956	0.962		1.36763	0.972
T000227_01	Rv0227c	Rv0227c	possible membrane protein		0.829772	0.801		0.894549	1		0.881083	0.854		1.06184	0.994
T000228_01	Rv0228	Rv0228	similar to acyltransferases		1.08807	0.975		1.14349	1		0.312526	0.276		0.287229	1
T100003_01	Rv0228		acyltransferase		1.05655	0.984		0.6885	1		0.593621	0.566		0.561846	0.977
T000229_01	Rv0229c	Rv0229c	conserved hypothetical protein		1.08085	0.947		1.22846	1		0.927706	0.926		0.858313	0.991
T000230_01	Rv0230c	Rv0230c	conserved hypothetical protein		0.584135	0.623		1.11476	1		0.718877	0.597		1.23067	0.995
T000231_01	Rv0231	fadE4	acyl-CoA dehydrogenase		0.698515	0.809		0.838124	1		0.576454	0.613		0.825256	0.992
T000232_01	Rv0232	Rv0232	transcriptional regulator (TetR/AcrR family)		0.714313	0.764		1.04611	1		0.426494	0.158		0.597069	1
T000233_01	Rv0233	nrdB	ribonucleoside-diphosphate reductase B2		0.472748	0.671		0.821816	1		0.333851	0.284		0.706191	0.989
T000234_01	Rv0234c	gabD2	succinate-semialdehyde dehydrogenase		0.880561	0.882		1.42934	1		1.00148	1		1.13732	0.99
T100004_01	Rv0234c		succinate-semialdehyde dehydrogenase (gabD-1)		1.0719	0.958		0.674867	1		1.16025	0.858		1.08243	0.993
T000235_01	Rv0235c	Rv0235c	conserved hypothetical protein		0.815218	0.826		0.76209	1		0.950331	0.962		1.16574	0.989
T000236_01	Rv0236c	Rv0236c	possible membrane protein		0.861589	0.966		1.00655	1		0.933137	0.981		1.08304	0.995
T000237_01	Rv0237	lpqI	beta-hexosaminidase precursorBETA-HEXOSAMINIDASE A		1.20782	0.789		0.933241	1		0.804386	0.682		0.665979	1
T000238_01	Rv0238	Rv0238	transcriptional regulator (TetR/AcrR family)		1.09041	0.93		1.21979	1		1.143	0.869		1.04823	0.995
T000239_01	Rv0239	Rv0239	conserved hypothetical protein		0.999632	1		1.20871	1		1.20144	0.722		1.20189	0.987
T000240_01	Rv0240	Rv0240	hypothetical protein		0.844444	0.821		1.06338	1		1.00452	0.995		1.18956	0.989
T000241_01	Rv0241c	Rv0241c	hypothetical protein		0.758496	0.695		1.03595	1		0.617375	0.301		0.813947	0.983
T000242_01	Rv0242c	fabG4	3-oxoacyl-[ACP] reductase		0.415022	0.293		1.18758	1		0.614682	0.477		1.48108	0.983
T000243_01	Rv0243	fadA2	acetyl-CoA C-acetyltransferase		0.849061	0.802		1.1922	1		1.08964	0.889		1.28335	0.982
T000244_01	Rv0244c	fadE5	acyl-CoA dehydrogenase		0.389678	0.547		0.688856	1		0.406679	0.112		1.04363	0.999
T000245_01	Rv0245	Rv0245	probable monooxygenase		1.20472	0.79		0.507553	1		1.03657	0.964		0.860427	0.986
T000246_01	Rv0246	Rv0246	probable membrane transport protein		0.907607	0.966		0.964069	1		0.367352	0.222		0.404748	1
T000247_01	Rv0247c	Rv0247c	probable iron-sulphur protein		0.94141	0.939		0.906744	1		0.926695	0.911		0.984369	1
T000248_01	Rv0248c	Rv0248c	probable flavoprotein subunit of Rv0247c		0.742925	0.757		1.32516	1		1.07623	0.938		1.44864	0.972
T000249_01	Rv0249c	Rv0249c	probable membrane anchor protein		0.737745	0.67		0.852047	1		0.92914	0.912		1.25943	0.974
T000250_01	Rv0250c	Rv0250c	hypothetical protein		0.483016	0.659		1.33988	1		0.699225	0.722		1.44762	0.986
T000251_01	Rv0251c	hsp	possible heat shock protein		1.29444	0.687		0.809059	1		1.35098	0.477		1.04368	0.995
T000252_01	Rv0252	nirB	nitrite reductase flavoprotein		1.28383	0.924		0.804693	1		0.428941	0.548		0.33411	1
T000253_01	Rv0253	nirD	probable nitrite reductase small subunit		1.68854	0.637		0.653218	1		0.901059	0.907		0.533633	1
T000254_01	Rv0254c	cobU	cobinamide kinase		0.877132	0.908		0.817888	1		0.469894	0.429		0.535717	0.977
T000255_01	Rv0255c	cobQ	cobyric acid synthase		1.59373	0.744		0.623323	1		0.725316	0.76		0.455106	1
T000256_01	Rv0256c	PPE	PPE-family protein		1.2967	0.807		0.881393	1		0.8684	0.87		0.669702	0.972
T000257_01	Rv0257c	Rv0257c	hypothetical protein		0.904007	0.94		1.02237	1		0.725339	0.747		0.80236	0.985
T000258_01	Rv0258c	Rv0258c	conserved hypothetical protein		0.499292	0.644		0.633099	1		0.566353	0.488		1.13431	0.997
T000259_01	Rv0259c	Rv0259c	conserved hypothetical protein		2.5125	0.408		0.846963	1		1.91969	0.428		0.764056	0.972
T000260_01	Rv0260c	Rv0260c	two-component response regulator		6.08373	0.185		0.524768	1		6.58261	0.105		1.082	0.995
T000261_01	Rv0261c	narK3	nitrite extrusion protein1		1.45385	0.748		0.496088	1		0.748766	0.663		0.515024	1
T000262_01	Rv0262c	Rv0262c	aminoglycoside 2'-N-acetyltransferase		0.720765	0.732		1.1764	1		0.944111	0.955		1.30987	0.975
T000263_01	Rv0263c	Rv0263c	conserved hypothetical protein		0.560203	0.622		1.16522	1		0.626604	0.467		1.11853	0.995
T000264_01	Rv0264c	Rv0264c	conserved hypothetical protein		0.552422	0.412		1.28821	1		0.443334	0.102		0.802527	0.986
T000265_01	Rv0265c	fecB2	iron transport protein FeIII dicitrate transporter		1.5256	0.606		1.07492	1		1.09176	0.893		0.715624	0.984
T000266_01	Rv0266c	Rv0266c	conserved hypothetical protein		0.66381	0.731		1.10522	1		0.462703	0.238		0.697042	0.988
T000267_01	Rv0267	narU	similar to nitrite extrusion protein 2		2.39164	0.626		0.974841	1		1.02729	0.989		0.429533	1
T000268_01	Rv0268c	Rv0268c	hypothetical protein		0.747504	0.845		1.12981	1		0.724738	0.81		0.969543	1
T000269_01	Rv0269c	Rv0269c	conserved hypothetical protein		0.732702	0.707		0.659781	1		0.58731	0.278		0.801568	0.984
T000270_01	Rv0270	fadD2	acyl-CoA synthase		0.452084	0.325		1.17003	1		0.661511	0.524		1.46325	0.993
T000271_01	Rv0271c	fadE6	acyl-CoA dehydrogenase		0.628509	0.487		0.8733	1		0.433634	0.0332		0.68994	0.991
T000272_01	Rv0272c	Rv0272c	hypothetical protein		0.610095	0.687		1.16715	1		0.942072	0.964		1.54414	0.987
T000273_01	Rv0273c	Rv0273c	putative transcriptional regulator		0.819558	0.777		0.982722	1		1.08985	0.905		1.3298	0.973
T000274_01	Rv0274	Rv0274	hypothetical protein		0.787395	0.809		1.31174	1		1.18642	0.861		1.50676	0.974
T000275_01	Rv0275c	fadD27	acyl-CoA synthase		0.661474	0.729		0.83176	1		0.552676	0.361		0.835521	0.988
T000276_01	Rv0276	Rv0276	conserved hypothetical protein		0.492899	0.581		1.12753	1		0.794146	0.765		1.61117	1
T000277_01	Rv0277c	Rv0277c	conserved hypothetical protein		1.1388	0.882		0.821529	1		0.902379	0.88		0.792397	0.982
T000278_01	Rv0278c	PE_PGRS	PE_PGRS-family protein		1.85859	0.767		1.08146	1		0.837759	0.929		0.450751	1
T004166_01	Rv0278c		PE_PGRS family protein		2.2058	0.527		1.36838	1		2.49523	0.128		1.13121	0.994
T000279_01	Rv0279c	PE_PGRS	PE_PGRS-family protein		2.96656	0.169		1.37942	1		1.65468	0.498		0.557777	1
T000280_01	Rv0280	PPE	PPE-family protein		1.36394	0.807		2.17719	1		2.97323	0.267		2.17988	1
T000281_01	Rv0281	Rv0281	conserved hypothetical protein		0.980131	0.993		0.831139	1		1.01932	0.988		1.03998	0.995
T000282_01	Rv0282	Rv0282	conserved hypothetical protein		0.798202	0.852		0.948295	1		0.780697	0.779		0.97807	1
T000283_01	Rv0283	Rv0283	conserved hypothetical protein		1.18913	0.894		0.978629	1		1.01802	0.988		0.856107	0.994
T000284_01	Rv0284	Rv0284	conserved hypothetical protein		0.915799	0.941		1.16547	1		1.04032	0.971		1.13597	0.994
T000285_01	Rv0285	PE	PE-family protein		1.02649	0.993		1.15378	1		1.11563	0.931		1.08684	0.995
T000286_01	Rv0286	PPE	PPE-family protein		1.13777	0.882		1.32319	1		1.09911	0.909		0.966021	0.997
T000287_01	Rv0287	Rv0287	conserved hypothetical protein		0.623119	0.69		0.708119	1		0.532715	0.375		0.854918	0.988
T000288_01	Rv0288	Rv0288	conserved hypothetical protein		0.743609	0.746		1.04823	1		0.700817	0.544		0.942453	0.993
T000289_01	Rv0289	Rv0289	conserved hypothetical protein		0.809892	0.899		0.85493	1		0.596398	0.63		0.736391	0.985
T000290_01	Rv0290	Rv0290	unknown hydrophobic protein		1.38832	0.646		1.06261	1		0.879907	0.854		0.63379	1
T000291_01	Rv0291	Rv0291	secreted protease		1.00537	0.995		0.914819	1		0.95025	0.939		0.945174	0.995
T000292_01	Rv0292	Rv0292	unknown possible membrane protein		0.769288	0.759		1.13887	1		0.980603	0.982		1.27469	0.985
T000293_01	Rv0293c	Rv0293c	conserved hypothetical protein		0.982979	0.991		1.05626	1		1.49992	0.466		1.52589	1
T000294_01	Rv0294	Rv0294	conserved hypothetical protein		1.54454	0.66		0.947606	1		1.41514	0.522		0.916221	0.995
T000295_01	Rv0295c	Rv0295c	hypothetical protein		0.758574	0.756		0.947388	1		1.16756	0.821		1.53915	0.99
T000296_01	Rv0296c	atsG	proable arylsulfatase		1.02969	0.98		1.16689	1		1.27064	0.635		1.23401	0.984
T000297_01	Rv0297	PE_PGRS	PE_PGRS-family protein		1.01396	0.993		0.904972	1		1.05882	0.94		1.04425	0.994
T000298_01	Rv0298	Rv0298	hypothetical protein		1.30412	0.672		0.969625	1		1.27299	0.541		0.976126	0.995
T000299_01	Rv0299	Rv0299	hypothetical protein		0.828421	0.855		0.806664	1		1.02538	0.981		1.23775	0.986
T000300_01	Rv0300	Rv0300	hypothetical protein		1.12641	0.819		0.977232	1		1.06169	0.921		0.942546	0.996
T000301_01	Rv0301	Rv0301	conserved hypothetical protein		0.769823	0.782		0.851062	1		1.00908	0.992		1.3108	0.984
T000302_01	Rv0302	Rv0302	transcriptional regulator (TetR/AcrR family)		1.48201	0.636		1.25645	1		1.53066	0.435		1.03283	0.996
T000303_01	Rv0303	Rv0303	similar to NADPH dehydrogenase		0.806278	0.83		0.839183	1		0.786121	0.76		0.974999	1
T000304_01	Rv0304c	PPE	PPE-family protein		1.06086	0.969		1.11543	1		0.662972	0.582		0.624936	1
T000305_01	Rv0305c	PPE	PPE-family protein		0.687116	0.754		0.937887	1		0.891277	0.906		1.29713	0.997
T000306_01	Rv0306	Rv0306	similar to BluB cobalamin synthesis protein R.		0.933355	0.971		0.720407	1		0.29449	0.0745		0.315517	1
T000307_01	Rv0307c	Rv0307c	hypothetical protein		0.667192	0.742		0.55908	1		0.604599	0.388		0.906185	0.996
T000308_01	Rv0308	Rv0308	conserved hypothetical protein		0.811431	0.809		1.00883	1		0.605286	0.395		0.745949	0.983
T000309_01	Rv0309	Rv0309	hypothetical protein		0.824441	0.797		1.01314	1		1.26682	0.651		1.53658	1
T000310_01	Rv0310c	Rv0310c	conserved hypothetical protein		1.29566	0.914		1.06733	1		0.530741	0.654		0.40963	1
T000311_01	Rv0311	Rv0311	hypothetical protein		0.715259	0.692		0.831007	1		1.15196	0.811		1.61055	1
T000312_01	Rv0312	Rv0312	conserved hypothetical protein		1.17844	0.974		2.83545	1		1.72201	0.862		1.46127	0.996
T000313_01	Rv0313	Rv0313	hypothetical protein		1.35401	0.77		1.67928	1		1.36233	0.76		1.00614	1
T000314_01	Rv0314c	Rv0314c	unknown hydrophobic protein		1.00942	0.993		0.773971	1		0.572088	0.263		0.566751	1
T100005_01	Rv0314c		hypothetical protein		0.874563	0.909		1.41028	1		1.66171	0.462		1.90004	1
T000315_01	Rv0315	Rv0315	probable [beta]-1,3-glucanase		0.995843	0.997		1.18513	1		1.5505	0.321		1.55697	1
T000316_01	Rv0316	Rv0316	probable muconolactone isomerase		1.0679	0.965		1.12599	1		1.07189	0.945		1.00374	1
T000317_01	Rv0317c	glpQ2	glycerophosphoryl diester phosphodiesterase		1.14148	0.819		1.10282	1		1.94213	0.0749		1.70141	1
T000318_01	Rv0318c	Rv03183			1.05253	0.966		1.45011	1		1.21261	0.791		1.1521	0.988
T000319_01	Rv0319	pcp	pyrrolidone-carboxylate peptidase		1.10813	0.911		0.776024	1		1.14696	0.857		1.03504	0.996
T000320_01	Rv0320	Rv0320	conserved hypothetical protein		1.18153	0.921		0.919322	1		0.203546	0.162		0.172273	1
T000321_01	Rv0321	dcd	deoxycytidine triphosphate deaminase		1.18831	0.778		0.901853	1		1.38431	0.458		1.16494	0.985
T000322_01	Rv0322	udgA	UDP-glucose dehydrogenase/GDP-mannose		6.63542	8.12e-05		1.14085	1		8.00514	5.27e-06		1.20642	0.987
T000323_01	Rv0323c	Rv0323c	conserved hypothetical protein		0.800389	0.768		0.895821	1		0.786252	0.621		0.982337	1
T000324_01	Rv0324	Rv0324	putative transcriptional regulator		1.96446	0.731		0.592969	1		0.340508	0.375		0.173334	1
T000325_01	Rv0325	Rv0325	hypothetical protein		0.486907	0.618		1.24132	1		0.936822	0.953		1.92403	1
T000326_01	Rv0326	Rv0326	hypothetical protein		1.04113	0.969		0.927227	1		0.37319	0.0375		0.358445	1
T000327_01	Rv0327c	Rv0327c	cytochrome P-450 monooxygenasemonoxygenase		0.870439	0.95		0.425937	1		0.684943	0.757		0.786893	0.988
T000328_01	Rv0328	Rv0328	transcriptional regulator (TetR/AcrR family)		0.926244	0.947		0.734759	1		0.700595	0.604		0.756383	0.983
T000329_01	Rv0329c	Rv0329c	conserved hypothetical protein		0.975394	0.987		0.827528	1		0.680363	0.552		0.697527	0.973
T000330_01	Rv0330c	Rv0330c	hypothetical protein		1.57312	0.756		0.711187	1		0.563761	0.546		0.358371	1
T000331_01	Rv0331	Rv0331	putative dehydrogenase		0.905402	0.884		0.720719	1		0.783946	0.57		0.865854	0.986
T000332_01	Rv0332	Rv0332	hypothetical protein		0.779407	0.804		1.17122	1		0.670445	0.54		0.860199	0.992
T000333_01	Rv0333	Rv0333	hypothetical protein		0.922508	0.882		0.828729	1		0.861553	0.694		0.933925	0.994
T000334_01	Rv0334	rmlA	glucose-1-phosphate thymidyltransferase		1.16601	0.809		1.30186	1		0.971803	0.97		0.833441	0.999
T000335_01	Rv0335c	PE	PE-family protein		1.36134	0.809		0.70311	1		0.962498	0.98		0.707023	0.985
T000336_01	Rv0336	Rv0336	conserved hypothetical protein		1.77883	0.853		2.06098	1		0.511031	0.759		0.287284	1
T000337_01	Rv0337c	aspC	aspartate aminotransferase		0.689611	0.726		0.878448	1		0.852927	0.837		1.23682	0.988
T000338_01	Rv0338c	Rv0338c	conserved hypothetical protein		1.09517	0.914		0.937137	1		1.11954	0.867		1.02224	0.998
T000339_01	Rv0339c	Rv0339c	conserved hypothetical protein		0.890736	0.892		0.99943	1		1.51704	0.479		1.70313	1
T000340_01	Rv0340	Rv0340	hypothetical protein		1.36664	0.756		1.09668	1		1.7385	0.424		1.27209	0.986
T000341_01	Rv0341	Rv0341	conserved hypothetical protein		1.7095	0.739		1.61339	1		2.87786	0.232		1.68345	1
T000342_01	Rv0342	Rv0342	conserved hypothetical protein		1.56718	0.717		1.25098	1		1.9032	0.409		1.21442	0.986
T000343_01	Rv0343	Rv0343	conserved hypothetical protein		1.89086	0.631		1.27379	1		3.40736	0.106		1.80201	1
T000344_01	Rv0344c	lpqJ	lipoprotein		1.04484	0.976		1.37166	1		0.999206	1		0.956321	0.996
T000345_01	Rv0345	Rv0345	unknown possible membrane protein		1.54299	0.766		0.754507	1		0.866499	0.911		0.56157	1
T000346_01	Rv0346c	aroP2	probable aromatic amino acid permease		1.095	0.927		0.998679	1		0.855426	0.845		0.781214	0.982
T000347_01	Rv0347	Rv0347	conserved hypothetical protein		1.5124	0.795		0.934958	1		0.754005	0.834		0.49855	1
T000348_01	Rv0348	Rv0348	putative transcriptional regulator		1.34777	0.732		0.897736	1		1.22935	0.71		0.912134	0.996
T000349_01	Rv0349	Rv0349	hypothetical protein		0.723781	0.692		0.993001	1		0.944159	0.931		1.30448	0.974
T000350_01	Rv0350	dnaK	70 kD heat shock protein, chromosome replication		0.527938	0.627		0.413218	1		0.325619	0.0916		0.616775	0.972
T000351_01	Rv0351	grpE	stimulates DnaK ATPase activity		0.558469	0.768		0.555523	1		0.574029	0.653		1.02786	1
T000352_01	Rv0352	dnaJ	acts with GrpE to stimulate DnaK ATPase		0.733765	0.795		0.565425	1		0.500486	0.388		0.682079	0.98
T000353_01	Rv0353	hspR	heat shock regulator		0.461338	0.7		0.617391	1		0.61689	0.66		1.33718	0.99
T000354_01	Rv0354c	PPE	PPE-family protein		0.838295	0.891		1.098	1		0.467185	0.286		0.557304	1
T000355_01	Rv0355c	PPE	PPE-family protein		0.680626	0.738		1.04278	1		0.453345	0.215		0.666071	0.971
T000356_01	Rv0356c	Rv0356c	hypothetical protein		0.836175	0.83		0.778845	1		0.663448	0.541		0.793432	0.985
T000357_01	Rv0357c	purA	adenylosuccinate synthase		0.506549	0.692		0.912417	1		0.878463	0.911		1.73421	0.978
T000358_01	Rv0358	Rv0358	hypothetical protein		1.13384	0.86		0.81246	1		0.679604	0.413		0.599382	1
T000359_01	Rv0359	Rv0359	conserved hypothetical protein		0.64904	0.461		0.834006	1		0.832099	0.669		1.28205	0.973
T000360_01	Rv0360c	Rv0360c	hypothetical protein		0.339403	0.131		0.897674	1		0.274336	0.0411		0.808289	0.985
T100006_01	Rv0360c		conserved hypothetical protein		0.455405	0.359		0.80027	1		0.453633	0.435		0.99611	1
T000361_01	Rv0361	Rv0361	possible membrane protein		1.07641	0.931		0.784285	1		1.36279	0.59		1.26605	0.985
T000362_01	Rv0362	mgtE	putative magnesium ion transporter		1.98405	0.17		1.10806	1		1.37289	0.544		0.691966	1
T000363_01	Rv0363c	fba	fructose bisphosphate aldolase		0.830847	0.804		0.741266	1		0.732604	0.522		0.881755	0.988
T000364_01	Rv0364	Rv0364	conserved hypothetical protein		1.16789	0.782		0.953473	1		1.14613	0.769		0.981362	0.998
T000365_01	Rv0365c	Rv0365c	conserved hypothetical protein		1.01441	0.993		1.01102	1		1.63894	0.546		1.61566	1
T000366_01	Rv0366c	Rv0366c	conserved hypothetical protein		2.24942	0.751		0.864164	1		1.02798	0.989		0.456997	0.978
T000367_01	Rv0367c	Rv0367c	hypothetical protein		0.741323	0.784		1.07423	1		1.67371	0.429		2.25773	1
T000368_01	Rv0368c	Rv0368c	conserved hypothetical protein		1.32724	0.777		1.02464	1		0.56545	0.378		0.426035	1
T000369_01	Rv0369c	Rv0369c	putative CO dehydrogenase gene cluster		1.16522	0.809		1.01092	1		1.09767	0.881		0.942028	0.994
T000370_01	Rv0370c	Rv0370c	putative CO dehydrogenase gene cluster		1.85296	0.688		1.02009	1		1.18832	0.872		0.641306	0.986
T000371_01	Rv0371c	Rv0371c	Possible membrane protein		1.30626	0.847		0.73826	1		0.371583	0.279		0.284463	1
T000372_01	Rv0372c	Rv0372c	conserved hypothetical protein		1.77383	0.72		0.775754	1		0.628932	0.635		0.354562	1
T000373_01	Rv0373c	Rv0373c	putative CO dehydrogenase gene cluster		0.70571	0.782		0.732492	1		0.342579	0.0748		0.485439	1
T000374_01	Rv0374c	Rv0374c	putative CO dehydrogenase gene cluster		1.48514	0.821		0.404993	1		0.411517	0.381		0.277089	1
T000375_01	Rv0375c	Rv0375c	putative CO dehydrogenase gene cluster		0.880133	0.908		0.806169	1		0.578205	0.303		0.656952	0.984
T000376_01	Rv0376c	Rv0376c	conserved hypothetical protein		1.3173	0.707		0.744205	1		0.977159	0.982		0.741792	0.974
T000377_01	Rv0377	Rv0377	transcriptional regulator (LysR family)		0.810067	0.912		0.895471	1		0.748528	0.828		0.924033	0.995
T000378_01	Rv0378	Rv0378	conserved hypothetical protein		1.24799	0.913		0.544684	1		0.393661	0.426		0.315437	1
T000379_01	Rv0379	sec	probable transport protein SecE/Sec61- g family		0.477322	0.617		0.91755	1		0.645641	0.652		1.35263	0.999
T000380_01	Rv0380c	Rv0380c	some similarity with methyltransferases		2.12251	0.666		0.829715	1		0.588862	0.621		0.277437	1
T000381_01	Rv0381c	Rv0381c	hypothetical protein		0.489159	0.649		0.765869	1		0.742994	0.733		1.51892	0.98
T000382_01	Rv0382c	umpA	probable uridine 5'-monophosphate synthase		1.10953	0.884		1.0544	1		0.822209	0.708		0.74104	0.986
T000383_01	Rv0383c	Rv0383c	unknown possible membrane protein		0.794982	0.737		1.03074	1		1.00077	1		1.25886	0.988
T000384_01	Rv0384c	clpB	heat shock protein		0.712058	0.758		0.876452	1		1.01749	0.989		1.42894	0.971
T000385_01	Rv0385	Rv0385	similar to oxidoreductases		1.01555	0.988		1.01101	1		1.16813	0.76		1.15024	0.986
T000386_01	Rv0386	Rv0386	transcriptional regulator (LuxR/UhpA family)		1.94052	0.665		0.84322	1		0.659263	0.631		0.339735	1
T000387_01	Rv0387c	Rv0387c	conserved hypothetical protein		1.82197	0.726		0.937916	1		0.86888	0.921		0.476891	1
T000388_01	Rv0388c	PPE	PPE-family protein		1.37942	0.768		1.29929	1		0.785707	0.814		0.569593	1
T000389_01	Rv0389	purT	phosphoribosylglycinamide formyltransferase II		1.54671	0.716		1.03442	1		0.986478	0.99		0.637793	1
T000390_01	Rv0390	Rv0390	hypothetical protein		0.86846	0.8		0.863956	1		0.578671	0.289		0.666319	0.984
T100007_01	Rv0390		hypothetical protein		0.721665	0.761		0.939655	1		1.55107	0.614		2.1493	1
T000391_01	Rv0391	metZ	o-succinylhomoserine sulfhydrylase		1.13897	0.876		1.05996	1		0.859135	0.849		0.754306	0.973
T000392_01	Rv0392c	Rv0392c	possible dehydrogenasedehydrogemase		1.11689	0.884		1.06279	1		0.742289	0.578		0.664605	1
T000393_01	Rv0393	Rv0393	conserved hypothetical protein		1.27257	0.86		1.28511	1		0.748824	0.776		0.588433	1
T000394_01	Rv0394c	Rv0394c	hypothetical protein		1.17699	0.865		0.840816	1		0.323615	0.153		0.27495	1
T000395_01	Rv0395	Rv0395	hypothetical protein		1.23811	0.917		0.986442	1		0.675961	0.793		0.545962	0.97
T000396_01	Rv0396	Rv0396	hypothetical protein		2.4123	0.729		0.76606	1		0.478632	0.591		0.198414	1
T000397_01	Rv0397	Rv0397	conserved hypothetical protein		3.31312	0.623		1.12061	1		1.03038	0.989		0.310998	1
T000398_01	Rv0398c	Rv0398c	hypothetical protein		0.871924	0.81		0.980702	1		0.600353	0.227		0.688538	1
T000399_01	Rv0399c	lpqK	possible PBP		1.09457	0.916		1.29855	1		1.3099	0.655		1.19672	0.998
T000400_01	Rv0400c	fadE7	acyl-CoA dehydrogenase		1.02339	0.983		1.016	1		0.958109	0.958		0.936215	0.994
T000401_01	Rv0401	Rv0401	probable membrane protein		0.989901	0.994		0.841364	1		0.798324	0.752		0.806468	0.99
T000402_01	Rv0402c	mmpL1	conserved large membrane protein		0.948975	0.957		1.11484	1		1.24601	0.689		1.313	0.979
T000403_01	Rv0403c	mmpS1	conserved small membrane protein		1.52707	0.769		1.18284	1		1.14925	0.918		0.752586	0.984
T000404_01	Rv0404	fadD30	acyl-CoA synthase		1.10454	0.881		1.00587	1		1.24349	0.68		1.1258	0.99
T000405_01	Rv0405	pks6	polyketide synthase		0.836028	0.849		1.06019	1		1.37209	0.595		1.6412	1
T000406_01	Rv0406c	Rv0406c	conserved hypothetical protein		0.73842	0.706		1.02218	1		0.923294	0.919		1.25036	0.988
T000407_01	Rv0407	Rv0407	probable coenzyme F420-dependent enzyme		0.753329	0.758		0.944684	1		0.765963	0.655		1.01677	1
T000408_01	Rv0408	pta	phosphate acetyltransferase		1.06563	0.983		1.49338	1		0.832726	0.917		0.781438	0.987
T000409_01	Rv0409	ackA	acetate kinase		1.13927	0.874		1.26874	1		1.27956	0.651		1.12314	0.99
T000410_01	Rv0410c	pknG	serine-threonine protein kinase		1.84133	0.41		0.895835	1		1.242	0.763		0.674512	0.976
T000411_01	Rv0411c	glnH	putative glutamine binding protein		1.72968	0.503		0.921123	1		1.80777	0.248		1.04515	0.995
T000412_01	Rv0412c	Rv0412c	unknown probable membrane protein		2.46788	0.126		0.888216	1		1.4289	0.578		0.578998	1
T000413_01	Rv0413	mutT3	MutT homologue		1.67125	0.765		0.650368	1		0.548487	0.558		0.328189	1
T000414_01	Rv0414c	thiE	thiamine synthesis, thiazole moiety		1.47672	0.7		1.14441	1		0.835113	0.836		0.565521	1
T000415_01	Rv0415	Rv0415	conserved hypothetical protein		0.974673	0.985		0.829575	1		0.671417	0.445		0.688864	0.972
T000416_01	Rv0416	Rv0416	conserved hypothetical protein		1.34456	0.713		0.939325	1		0.709528	0.447		0.527702	1
T000417_01	Rv0417	thiG	thiamine synthesis, thiazole moiety		1.03951	0.983		1.27357	1		1.27129	0.723		1.22298	0.986
T000418_01	Rv0418	lpqL	probable aminopeptidase Y		0.878887	0.815		0.721912	1		0.628007	0.277		0.714548	0.996
T000419_01	Rv0419	lpqM	possible zinc metallopeptidase		1.07755	0.931		1.13846	1		1.35455	0.579		1.25706	0.987
T000420_01	Rv0420c	Rv0420c	hypothetical protein		2.10725	0.264		0.901872	1		0.8799	0.888		0.417558	1
T000421_01	Rv0421c	Rv0421c	hypothetical protein		1.00572	0.997		1.23393	1		1.45162	0.557		1.44337	0.98
T000422_01	Rv0422c	thiD	phosphomethylpyrimidine kinase		1.58194	0.66		1.15576	1		1.63554	0.424		1.03388	0.996
T000423_01	Rv0423c	thiC	thiamine synthesis, pyrimidine moiety		0.961034	0.98		1.19116	1		1.61627	0.44		1.68181	1
T000424_01	Rv0424c	Rv0424c	hypothetical protein		1.0073	0.993		1.27931	1		1.11514	0.858		1.10706	0.992
T000425_01	Rv0425c	ctpH	C-terminal region putative cation-transporting		0.96775	0.983		1.16117	1		1.0284	0.98		1.06268	0.995
T000426_01	Rv0426c	Rv0426c	hypothetical protein		0.655155	0.456		1.07067	1		0.698296	0.347		1.06585	0.994
T000427_01	Rv0427c	xthA	exodeoxyribonuclease III		0.793073	0.767		1.28014	1		1.18334	0.78		1.4921	1
T000428_01	Rv0428c	Rv0428c	hypothetical protein		0.857483	0.815		1.01732	1		1.02479	0.978		1.19512	0.991
T000429_01	Rv0429c	def	polypeptide deformylase		0.990656	0.994		1.44524	1		1.56325	0.366		1.57799	1
T000430_01	Rv0430	Rv0430	hypothetical protein		0.998533	0.999		0.975451	1		1.01858	0.982		1.02008	1
T000431_01	Rv0431	Rv0431	tuberculin related peptide (AT103)		0.862636	0.86		1.27981	1		1.14016	0.854		1.32172	0.971
T000432_01	Rv0432	sodC	superoxide dismutase precursor (Cu-Zn)		0.845575	0.874		1.11623	1		0.579219	0.507		0.685	0.971
T000433_01	Rv0433	Rv0433	conserved hypothetical protein		0.969618	0.975		0.952543	1		1.14763	0.817		1.18359	0.994
T000434_01	Rv0434	Rv0434	conserved hypothetical protein		2.03727	0.723		0.795598	1		0.74453	0.839		0.365455	1
T000435_01	Rv0435c	Rv0435c	ATPase of AAA-family		0.950109	0.959		0.856995	1		0.693573	0.442		0.729992	0.977
T000436_01	Rv0436c	pssA	CDP-diacylglycerol-serine o-phosphatidyltransferase		1.42759	0.707		1.34398	1		1.36075	0.59		0.953177	0.996
T000437_01	Rv0437c	psd	putative phosphatidylserine decarboxylase		1.08437	0.954		1.05613	1		1.5297	0.591		1.41068	0.972
T000438_01	Rv0438c	moaA3	molybdenum cofactor biosynthesis, protein A		1.50828	0.79		0.754952	1		0.642368	0.754		0.425894	1
T000439_01	Rv0439c	Rv0439c	Probable oxidoreductase		0.773115	0.759		0.698593	1		0.72378	0.522		0.936187	0.994
T000440_01	Rv0440	groEL2	60 kD chaperonin 2		0.307425	0.388		0.321339	1		0.177958	0.0522		0.578868	0.979
T000441_01	Rv0441c	Rv0441c	65 kDa antigen		1.1563	0.912		0.681934	1		0.663135	0.566		0.573498	1
T000442_01	Rv0442c	PPE	PPE-family protein		1.37644	0.804		0.904163	1		1.05758	0.971		0.768345	0.986
T000443_01	Rv0443	Rv0443	hypothetical protein		0.830033	0.783		0.870215	1		0.902484	0.882		1.08729	0.997
T000444_01	Rv0444c	Rv0444c	conserved hypothetical protein		1.27461	0.811		1.1668	1		1.57439	0.522		1.23519	0.984
T000445_01	Rv0445c	sigK	ECF-type sigma factor		1.00601	0.994		1.19366	1		1.19375	0.758		1.18661	0.992
T000446_01	Rv0446c	Rv0446c	conserved hypothetical protein		0.747052	0.72		1.0055	1		0.905382	0.875		1.21194	0.995
T000447_01	Rv0447c	ufaA1	unknown fatty acid methyltransferase		1.09772	0.909		1.23356	1		1.44245	0.482		1.31404	0.974
T000448_01	Rv0448c	Rv0448c	conserved hypothetical protein		2.15351	0.727		0.714343	1		0.844103	0.925		0.391966	1
T000449_01	Rv0449c	Rv0449c	putative dehydrogenase		0.879272	0.937		1.13768	1		1.12282	0.935		1.27699	0.984
T000450_01	Rv0450c	mmpL4	conserved large membrane protein		1.17936	0.854		1.22646	1		1.38093	0.617		1.17091	0.991
T000451_01	Rv0451c	mmpS4	conserved small membrane protein		1.03984	0.976		1.30615	1		1.09476	0.915		1.05281	0.994
T000452_01	Rv0452	Rv0452	putative transcriptional regulator		1.04016	0.965		0.968189	1		0.975617	0.978		0.937947	0.995
T000453_01	Rv0453	PPE	PPE-family protein		0.899149	0.917		1.27026	1		1.16179	0.843		1.2921	0.983
T000454_01	Rv0454	Rv0454	conserved hypothetical protein		1.30159	0.776		0.945952	1		0.64227	0.54		0.49345	1
T000455_01	Rv0455c	Rv0455c	hypothetical protein		0.630907	0.531		1.10979	1		0.856862	0.79		1.35814	0.985
T000456_01	Rv0456c	echA2	enoyl-CoA hydratase/isomerase superfamily		0.528432	0.529		1.03944	1		0.631701	0.453		1.19543	0.989
T000457_01	Rv0457c	Rv0457c	probable peptidase		1.0209	0.993		0.767094	1		1.80523	0.515		1.76827	1
T000458_01	Rv0458	Rv0458	aldehyde dehydrogenase		0.862188	0.908		0.733475	1		0.396665	0.215		0.460068	1
T000459_01	Rv0459	Rv0459	conserved hypothetical protein		0.704148	0.81		0.866395	1		0.560431	0.543		0.795898	0.989
T000460_01	Rv0460	Rv0460	conserved hypothetical protein		1.62071	0.752		0.787372	1		0.750758	0.794		0.463227	1
T000461_01	Rv0461	Rv0461	unknown possible membrane protein		0.910734	0.966		0.825475	1		0.968297	0.982		1.06321	0.995
T000462_01	Rv0462	Rv0462	probable dihydrolipoamide dehydrogenase		1.16727	0.882		0.819765	1		0.850812	0.887		0.728892	0.985
T000463_01	Rv0463	Rv0463	conserved hypothetical protein		1.96045	0.731		0.839375	1		0.873611	0.936		0.445618	1
T000464_01	Rv0464c	Rv0464c	conserved hypothetical protein		1.02003	0.986		0.944207	1		0.917067	0.91		0.899061	0.988
T000465_01	Rv0465c	Rv0465c	transcriptional regulator (PbsX/Xre family)		1.07358	0.937		0.829515	1		1.02894	0.977		0.958417	0.994
T000466_01	Rv0466	Rv0466	conserved hypothetical protein		1.28969	0.723		0.984297	1		1.15351	0.786		0.894407	0.994
T000467_01	Rv0467	aceA	isocitrate lyase		0.683648	0.737		0.597793	1		0.34589	0.0648		0.505947	1
T000468_01	Rv0468	fadB2	3-hydroxyacyl-CoA dehydrogenase		0.720988	0.909		1.10564	1		0.986734	0.994		1.36859	0.991
T000469_01	Rv0469	umaA1	unknown mycolic acid methyltransferase		0.677342	0.731		0.994646	1		0.9492	0.965		1.40136	0.973
T000470_01	Rv0470c	umaA2	unknown mycolic acid methyltransferase		0.746709	0.661		0.846663	1		0.689618	0.365		0.923544	0.997
T000471_01	Rv0471c	Rv0471c	hypothetical protein		1.05474	0.965		1.56158	1		1.87109	0.252		1.77399	1
T000472_01	Rv0472c	Rv0472c	transcriptional regulator (TetR/AcrR family)		1.03097	0.974		1.1496	1		1.23984	0.654		1.2026	0.999
T000473_01	Rv0473	Rv0473	possible membrane protein		0.875678	0.881		1.5434	1		1.11468	0.888		1.27294	0.985
T000474_01	Rv0474	Rv0474	transcriptional regulator (PbsX/Xre family)		1.08078	0.93		1.40655	1		1.45386	0.473		1.3452	0.986
T000475_01	Rv0475	Rv0475	possible exported protein		0.574539	0.686		1.02725	1		0.69577	0.629		1.21101	0.988
T000476_01	Rv0476	Rv0476	unknownunkown hydrophobic protein		0.952354	0.961		1.09213	1		1.05988	0.942		1.11291	0.993
T000477_01	Rv0477	Rv0477	possible exported protein		0.938419	0.975		1.18082	1		1.22694	0.854		1.30746	0.996
T000478_01	Rv0478	deoC	deoxyribose-phosphate aldolase		1.38395	0.784		0.76595	1		0.859666	0.878		0.621171	1
T000479_01	Rv0479c	Rv0479c	unknown hydrophobic protein		0.838848	0.809		1.16302	1		1.15827	0.813		1.38079	0.982
T000480_01	Rv0480c	Rv0480c	conserved hypothetical protein		1.24485	0.807		1.16195	1		1.8898	0.339		1.5181	1
T000481_01	Rv0481c	Rv0481c	hypothetical protein		1.28757	0.76		0.939066	1		1.05558	0.962		0.819827	0.99
T000482_01	Rv0482	murB	UDP-N-acetylenolpyruvoylglucosamine reductase		0.963986	0.974		0.864127	1		0.654254	0.483		0.678696	0.983
T000483_01	Rv0483	Rv0483	conserved hypothetical protein		2.07522	0.437		0.794481	1		2.21486	0.227		1.06729	0.995
T000484_01	Rv0484c	Rv0484c	oxidoreductase		2.11146	0.709		1.41144	1		0.612434	0.725		0.290052	1
T000485_01	Rv0485	Rv0485	transcriptional regulator (ROK family)		1.5384	0.686		1.18894	1		0.957511	0.977		0.622407	0.973
T000486_01	Rv0486	Rv0486	conserved hypothetical protein		1.02108	0.984		1.31373	1		1.26323	0.723		1.23716	1
T000487_01	Rv0487	Rv0487	conserved hypothetical protein		1.90356	0.408		1.56041	1		2.12317	0.152		1.11536	0.995
T000488_01	Rv0488	Rv0488	probable membrane protein		1.3525	0.912		0.879431	1		0.272992	0.3		0.201842	1
T000489_01	Rv0489	gpm	phosphoglycerate mutase I		1.07094	0.94		0.818868	1		0.701099	0.567		0.654655	1
T000490_01	Rv0490	senX3	sensor histidine kinase		2.34894	0.187		1.04176	1		2.80363	0.0387		1.19357	0.988
T000491_01	Rv0491	regX3	two-component response regulator		1.96842	0.263		0.813142	1		1.62937	0.429		0.827756	0.989
T000492_01	Rv0492c	Rv0492c	gmc-type oxidoreductase		1.80624	0.727		1.38796	1		0.696096	0.773		0.385385	1
T100008_01	Rv0492c		hypothetical protein		1.26804	0.812		1.27081	1		0.978853	0.984		0.771944	0.986
T000493_01	Rv0493c	Rv0493c	conserved hypothetical protein		1.0481	0.965		1.09831	1		1.0445	0.957		0.99657	1
T000494_01	Rv0494	Rv0494	transcriptional regulator (GntR family)		2.45649	0.688		0.643637	1		0.281263	0.301		0.114498	1
T000495_01	Rv0495c	Rv0495c	conserved hypothetical protein		0.924131	0.933		1.17497	1		1.17836	0.788		1.2751	0.987
T000496_01	Rv0496	Rv0496	conserved hypothetical protein		0.95701	0.984		1.17256	1		0.839367	0.86		0.877072	0.996
T000497_01	Rv0497	Rv0497	probable membrane protein		1.07194	0.931		0.954893	1		0.794958	0.638		0.74161	0.978
T000498_01	Rv0498	Rv0498	conserved hypothetical protein		1.05588	0.965		1.27751	1		0.874991	0.872		0.828687	0.987
T000499_01	Rv0499	Rv0499	hypothetical protein		0.908925	0.921		1.09797	1		1.01161	0.989		1.11298	0.994
T000500_01	Rv0500	proC	pyrroline-5-carboxylate reductase		0.657657	0.71		1.38217	1		0.83832	0.851		1.27471	0.985
T000501_01	Rv0501	galE1	UDP-glucose 4-epimerase		1.17313	0.805		1.14862	1		1.44989	0.374		1.23591	0.983
T000502_01	Rv0502	Rv0502	conserved hypothetical protein		0.737993	0.729		1.38224	1		0.949315	0.958		1.28635	0.981
T000503_01	Rv0503c	cmaA2	cyclopropane mycolic acid synthase 2		0.948742	0.964		1.22943	1		0.758575	0.646		0.799558	0.982
T000504_01	Rv0504c	Rv0504c	conserved hypothetical protein		0.660855	0.784		0.899315	1		0.587066	0.52		0.888343	0.994
T000505_01	Rv0505c	serB	probable phosphoserine phosphatase		0.971832	0.984		0.942461	1		0.901271	0.907		0.927394	0.994
T000506_01	Rv0506	mmpS2	conserved small membrane protein		0.771598	0.767		0.970078	1		0.68261	0.522		0.88467	0.994
T000507_01	Rv0507	mmpL2	conserved large membrane protein		1.21516	0.805		0.641172	1		0.748616	0.783		0.616064	0.971
T000508_01	Rv0508	Rv0508	hypothetical protein		1.75448	0.726		0.762168	1		0.52251	0.489		0.297815	1
T000509_01	Rv0509	hemA	glutamyl-tRNA reductase		0.854041	0.801		1.08015	1		1.01516	0.984		1.18865	0.997
T000510_01	Rv0510	hemC	porphobilinogen deaminase		0.844893	0.879		1.04261	1		0.714628	0.76		0.845821	0.996
T000511_01	Rv0511	cysG	uroporphyrin-III c-methyltransferase		1.09325	0.921		1.14352	1		0.918564	0.931		0.840214	0.989
T000512_01	Rv0512	hemB	[delta]-aminolevulinic acid dehydratase		0.907169	0.916		1.27696	1		0.607337	0.566		0.669486	0.986
T000513_01	Rv0513	Rv0513	probable membrane protein		1.61672	0.633		0.854338	1		0.949199	0.963		0.587113	1
T000514_01	Rv0514	Rv0514	possible membrane protein		1.30494	0.818		1.05386	1		0.386305	0.354		0.296032	1
T000515_01	Rv0515	Rv0515	conserved hypothetical protein		1.31615	0.777		1.1106	1		1.52921	0.455		1.16188	0.994
T000516_01	Rv0516c	Rv0516c	conserved hypothetical protein		0.401549	0.169		1.00911	1		0.313157	0.133		0.779871	0.985
T000517_01	Rv0517	Rv0517	possible acyltransferase		0.896412	0.909		0.934231	1		0.873931	0.833		0.974921	0.999
T000518_01	Rv0518	Rv0518	hypothetical protein		0.566112	0.489		1.58829	1		0.811854	0.765		1.43409	0.995
T000519_01	Rv0519c	Rv0519c	conserved hypothetical protein		1.37173	0.695		1.25987	1		1.70959	0.279		1.2463	1
T000520_01	Rv0520	Rv0520	similar to methyltransferases		1.35838	0.75		1.31157	1		1.68632	0.406		1.24142	0.992
T000521_01	Rv0521c	Rv0521c	hypothetical protein		0.936881	0.971		1.11641	1		1.18098	0.888		1.26054	0.992
T000522_01	Rv0522	gabP	probable 4-amino butyrate transporter		1.15032	0.899		1.26458	1		1.03062	0.98		0.895937	0.996
T000523_01	Rv0523c	Rv0523c	conserved hypothetical protein		1.02206	0.985		0.939754	1		0.731922	0.507		0.716127	0.985
T000524_01	Rv0524	hemL	glutamate-1-semialdehyde aminotransferase		0.761284	0.76		1.33994	1		0.930207	0.938		1.22189	0.987
T000525_01	Rv0525	Rv0525	conserved hypothetical protein		1.03271	0.979		0.979217	1		0.977223	0.978		0.946268	0.997
T000526_01	Rv0526	Rv0526	conserved hypothetical protein		1.17388	0.91		1.37047	1		1.07163	0.963		0.912899	0.994
T000527_01	Rv0527	ccsA	cytochrome c-type biogenesis protein		1.01339	0.993		1.05515	1		1.03964	0.961		1.0259	0.995
T000528_01	Rv0528	Rv0528	probable membrane protein		0.741266	0.759		1.1618	1		0.768193	0.685		1.03633	0.996
T000529_01	Rv0529	ccsB	cytochrome c-type biogenesis protein		1.49953	0.802		0.625	1		0.492087	0.456		0.32816	1
T000530_01	Rv0530	Rv0530	conserved hypothetical protein		1.20669	0.809		1.25802	1		0.971221	0.98		0.804864	0.99
T000531_01	Rv0531	Rv0531	unknown, membrane protein.		0.933763	0.967		0.705569	1		0.609929	0.499		0.653195	0.971
T000532_01	Rv0532	PE_PGRS	PE_PGRS-family protein		1.84638	0.777		0.90592	1		0.61961	0.757		0.335581	1
T000533_01	Rv0533c	fabH	[beta]-ketoacyl-ACP synthase III		1.50937	0.729		0.851186	1		0.970555	0.983		0.643018	0.97
T000534_01	Rv0534c	menA	4-dihydroxy-2-naphthoate octaprenyltransferase		1.42981	0.777		0.69219	1		0.422471	0.4		0.295474	1
T000535_01	Rv0535	pnp	phosphorylase from Pnp/MtaP family 2		1.70467	0.692		1.20003	1		1.44113	0.653		0.845399	0.994
T000536_01	Rv0536	galE2	UDP-glucose 4-epimerase		1.17953	0.888		0.89139	1		0.535292	0.307		0.453817	1
T000537_01	Rv0537c	Rv0537c	unknown, possible membrane protein,		1.16398	0.821		0.940293	1		1.02364	0.981		0.879427	0.989
T000538_01	Rv0538	Rv0538	possible transmembrane protein		1.03093	0.981		1.07248	1		0.924035	0.938		0.896314	0.995
T000539_01	Rv0539	Rv0539	probable glycosyltransferase		1.57784	0.759		0.857283	1		0.390133	0.342		0.247257	1
T000540_01	Rv0540	Rv0540	conserved hypothetical protein		1.88666	0.734		1.36017	1		0.60108	0.653		0.318594	1
T000541_01	Rv0541c	Rv0541c	unknown membrane protein		0.926878	0.946		1.09418	1		1.04522	0.962		1.12768	0.989
T000542_01	Rv0542c	menE	o-succinylbenzoic acid-CoA ligase		0.841619	0.811		1.49192	1		1.155	0.867		1.37235	0.972
T000543_01	Rv0543c	Rv0543c	conserved hypothetical protein		1.04294	0.965		0.95199	1		1.1561	0.761		1.10851	0.988
T000544_01	Rv0544c	Rv0544c	membrane protein		0.88952	0.936		1.33853	1		0.886256	0.917		0.99633	1
T000545_01	Rv0545c	pitA	low-affinity inorganic phosphate transporter		1.37427	0.624		0.974497	1		1.42677	0.35		1.0382	0.996
T000546_01	Rv0546c	Rv0546c	conserved hypothetical protein		0.573632	0.606		1.47997	1		1.0479	0.968		1.82678	1
T000547_01	Rv0547c	Rv0547c	putative oxidoreductase		0.96774	0.975		1.14755	1		0.855569	0.787		0.88409	0.992
T000548_01	Rv0548c	menB	naphthoate synthase		0.898689	0.91		1.31814	1		0.950761	0.962		1.05794	0.994
T000549_01	Rv0549c	Rv0549c	conserved hypothetical protein		1.08971	0.899		1.00466	1		1.28477	0.516		1.179	0.988
T000550_01	Rv0550c	Rv0550c	hypothetical protein		0.92957	0.952		0.883456	1		0.874077	0.838		0.940303	0.994
T000551_01	Rv0551c	fadD8	acyl-CoA synthase		0.952816	0.952		0.920479	1		0.748806	0.514		0.785888	0.972
T000552_01	Rv0552	Rv0552	putative transcriptional regulator		0.672882	0.734		0.990736	1		0.733972	0.622		1.09079	0.995
T000553_01	Rv0553	menC	o-succinylbenzoate-CoA synthase		2.4717	0.7		0.934687	1		0.777689	0.89		0.314637	1
T000554_01	Rv0554	bpoC	probable non-heme bromoperoxidase		0.974281	0.984		1.21764	1		0.854231	0.856		0.876782	0.989
T000555_01	Rv0555	menD	2-succinyl-6-hydroxy-2,4-cyclohexadiene-1-carbox ylate		1.5211	0.622		1.14474	1		1.56919	0.411		1.03161	0.996
T000556_01	Rv0556	Rv0556	possible membrane protein		1.32515	0.731		1.02093	1		1.14525	0.861		0.864243	0.99
T000557_01	Rv0557	Rv0557	conserved hypothetical protein		19.3666	0.000327		1.19931	1		25.3852	5.27e-05		1.31077	0.995
T000558_01	Rv0558	ubiE	ubiquinone/menaquinone biosynthesis methyltransferase		1.39678	0.804		1.1662	1		1.0663	0.977		0.763396	0.986
T100009_01	Rv0558		ubiquinone/menaquinone biosynthesis methlytransferase (ubiE)		1.19911	0.882		0.998406	1		2.19975	0.219		1.83448	1
T000559_01	Rv0559c	Rv0559c	possible exported		0.929419	0.911		0.912898	1		1.02197	0.98		1.09958	0.99
T000560_01	Rv0560c	Rv0560c	methyl transferase		0.768494	0.778		0.96176	1		0.680797	0.541		0.885884	0.996
T000561_01	Rv0561c	Rv0561c	similar to squalene monooxygenase		1.0282	0.983		1.09045	1		1.03511	0.97		1.00672	1
T000562_01	Rv0562	grcC1	heptaprenyl diphosphate synthase II		0.891508	0.915		0.791874	1		0.701226	0.566		0.786562	0.999
T000563_01	Rv0563	htpX	probable (transmembrane) heat shock protein		1.73693	0.413		0.900441	1		1.53493	0.45		0.883702	0.992
T000564_01	Rv0564c	gpdA1	glycerol-3-phosphate dehydrogenase		0.751243	0.783		1.0513	1		0.886259	0.896		1.17972	0.986
T000565_01	Rv0565c	Rv0565c	Probable monooxygenasemonoxygenase		0.806705	0.732		0.998554	1		0.733358	0.466		0.909078	0.988
T000566_01	Rv0566c	Rv0566c	conserved hypothetical protein		0.36876	0.208		0.88891	1		0.349205	0.047		0.946973	0.995
T000567_01	Rv0567	Rv0567	Probable methyltransferase		1.09583	0.913		1.10758	1		1.28449	0.615		1.17217	0.985
T000568_01	Rv0568	Rv0568	similar too MTCY63.32c cytochrome P-450		0.710673	0.757		1.06232	1		0.665898	0.482		0.936996	0.997
T000569_01	Rv0569	Rv0569	conserved hypothetical protein		0.80134	0.717		0.772775	1		0.82863	0.678		1.03406	0.995
T000570_01	Rv0570	nrdZ	ribonucleotide reductase, class II		1.20653	0.865		1.12587	1		0.475347	0.445		0.393979	1
T000571_01	Rv0571c	Rv0571c	conserved hypothetical protein		1.23154	0.757		1.04108	1		1.27683	0.602		1.03677	0.996
T000572_01	Rv0572c	Rv0572c	hypothetical protein		0.69372	0.76		1.0336	1		0.570563	0.367		0.822468	0.988
T000573_01	Rv0573c	Rv0573c	conserved hypothetical protein		0.961401	0.976		1.09746	1		1.12308	0.88		1.16817	0.988
T000574_01	Rv0574c	Rv0574c	conserved hypothetical protein		1.18099	0.949		0.787535	1		0.513773	0.584		0.435037	0.98
T000575_01	Rv0575c	Rv0575c	possible oxidoreductase		1.66589	0.717		0.948058	1		0.978117	0.987		0.587144	1
T000576_01	Rv0576	Rv0576	putative transcriptional regulator		0.832127	0.914		0.842578	1		0.340618	0.202		0.409334	1
T000577_01	Rv0577	Rv0577	conserved hypothetical protein		0.995944	0.997		1.17492	1		1.07378	0.921		1.07815	0.995
T000578_01	Rv0578c	PE_PGRS	PE_PGRS-family protein		1.54315	0.745		1.05658	1		1.92854	0.368		1.24975	0.986
T000579_01	Rv0579	Rv0579	conserved hypothetical protein		1.17272	0.771		1.0974	1		1.05883	0.919		0.902882	0.994
T000580_01	Rv0580c	Rv0580c	hypothetical protein		0.721117	0.715		1.19013	1		0.909813	0.91		1.26167	0.983
T000581_01	Rv0581	Rv0581	conserved hypothetical protein		0.85568	0.841		0.89662	1		0.786671	0.664		0.919353	0.994
T000582_01	Rv0582	Rv0582	hypothetical protein		0.595466	0.622		1.28836	1		1.12639	0.903		1.89161	1
T000583_01	Rv0583c	lpqN	equivalent to MKU20446_1 MK35		0.815397	0.75		0.830552	1		0.730174	0.434		0.895482	0.994
T000584_01	Rv0584	Rv0584	hypothetical protein		1.23262	0.918		1.04008	1		0.456208	0.399		0.370111	1
T000585_01	Rv0585c	Rv0585c	possible membrane protein		1.20763	0.802		1.3057	1		1.06703	0.936		0.883576	0.99
T000586_01	Rv0586	Rv0586	transcriptional regulator (GntR family)		1.09326	0.967		1.19387	1		0.464671	0.344		0.42503	1
T000587_01	Rv0587	Rv0587	part of mce2 operon		0.985543	0.993		0.761545	1		0.493491	0.189		0.50073	1
T000588_01	Rv0588	Rv0588	part of mce2 operon		1.11154	0.969		0.929461	1		0.279765	0.266		0.251691	1
T000589_01	Rv0589	mce2	cell invasion protein		0.762131	0.785		0.459491	1		0.995011	0.995		1.30556	0.987
T000590_01	Rv0590	Rv0590	part of mce2 operon		0.760563	0.853		1.20805	1		0.501059	0.5		0.6588	1
T000591_01	Rv0591	Rv0591	part of mce2 operon		1.31208	0.721		0.634004	1		1.0252	0.977		0.78136	0.975
T000592_01	Rv0592	Rv0592	part of mce2 operon		1.10567	0.903		0.941837	1		0.93834	0.936		0.848658	0.993
T000593_01	Rv0593	lprL	part of mce2 operon		1.00054	1		0.731847	1		0.615802	0.63		0.615467	0.973
T000594_01	Rv0594	Rv0594	part of mce2 operon		0.828396	0.856		0.92785	1		0.611274	0.488		0.737901	0.972
T000595_01	Rv0595c	Rv0595c	conserved hypothetical protein		1.20597	0.864		0.950583	1		1.16908	0.864		0.969414	0.998
T000596_01	Rv0596c	Rv0596c	conserved hypothetical protein		0.930553	0.959		0.796748	1		0.573165	0.378		0.61594	1
T000597_01	Rv0597c	Rv0597c	conserved hypothetical protein		0.997558	1		0.587489	1		0.661181	0.465		0.6628	0.983
T000598_01	Rv0598c	Rv0598c	conserved hypothetical protein		0.822413	0.824		1.26516	1		0.782664	0.7		0.951667	0.996
T000599_01	Rv0599c	Rv0599c	conserved hypothetical protein		0.720352	0.782		0.810558	1		0.520634	0.348		0.722749	0.979
T000600_01	Rv0600c	Rv0600c	sensor histidine kinase		0.977302	0.993		0.679303	1		0.456309	0.482		0.466906	1
T000601_01	Rv0601c	Rv0601c	sensor histidine kinase		2.27264	0.72		1.52987	1		0.405397	0.632		0.178382	1
T000602_01	Rv0602c	tcrA	two-component response regulator		1.19511	0.966		0.8761	1		0.25323	0.392		0.211889	1
T000603_01	Rv0603	Rv0603	hypothetical protein		2.05116	0.391		1.45122	1		1.47042	0.59		0.716871	0.975
T000604_01	Rv0604	lpqO	lipoprotein		0.319385	0.334		0.923774	1		0.277201	0.0555		0.867921	0.994
T000605_01	Rv0605	Rv0605	resolvase		1.41916	0.671		0.729443	1		1.1707	0.796		0.824927	0.982
T000606_01	Rv0606	Rv0606	transposase		0.890625	0.924		1.13277	1		1.09187	0.933		1.22596	0.986
T000607_01	Rv0607	Rv0607	hypothetical protein		1.37578	0.666		1.00482	1		1.07124	0.917		0.778646	0.976
T000608_01	Rv0608	Rv0608	conserved hypothetical protein		0.592225	0.633		0.981517	1		0.842172	0.842		1.42205	0.974
T000609_01	Rv0609	Rv0609	conserved hypothetical protein		1.15681	0.834		1.09209	1		1.53622	0.34		1.32798	0.971
T000610_01	Rv0610c	Rv0610c	possible monooxygenase		0.766681	0.853		1.05498	1		0.593332	0.431		0.773897	0.991
T000611_01	Rv0611c	Rv0611c	hypothetical protein		0.888988	0.882		0.878823	1		0.670606	0.47		0.754348	0.975
T000612_01	Rv0612	Rv0612	hypothetical protein		0.823049	0.945		0.879804	1		0.395359	0.378		0.480359	0.973
T000613_01	Rv0613c	Rv0613c	hypothetical protein		1.4107	0.947		1.45777	1		0.381307	0.727		0.270296	0.984
T000614_01	Rv0614	Rv0614	conserved hypothetical protein		1.01124	0.993		0.746594	1		0.934055	0.931		0.923671	0.996
T000615_01	Rv0615	Rv0615	possible membrane protein		1.56656	0.708		0.835947	1		0.939118	0.958		0.599478	1
T000616_01	Rv0616c	Rv0616c	hypothetical protein		1.54107	0.811		0.879409	1		0.612535	0.742		0.397474	1
T000617_01	Rv0617	Rv0617	conserved hypothetical protein		0.882038	0.956		0.581653	1		0.713308	0.765		0.808704	0.99
T000618_01	Rv0618	galT'	galactose-1-phosphate uridylyltransferase N-term		0.896904	0.931		0.788419	1		0.562936	0.366		0.627643	1
T000619_01	Rv0619	galT	galactose-1-phosphate uridylyltransferase C-term		0.98449	0.992		0.873405	1		0.776361	0.809		0.788592	0.985
T000620_01	Rv0620	galK	galactokinase		1.32314	0.917		0.518599	1		0.342113	0.444		0.258562	1
T000621_01	Rv0621	Rv0621	membrane spanning ATP/GTP-binding protein		0.957757	0.983		0.606701	1		0.558211	0.358		0.582832	0.978
T000622_01	Rv0622	Rv0622	potential membrane spanning protein		0.522749	0.596		0.845128	1		0.862604	0.867		1.65013	1
T000623_01	Rv0623	Rv0623	conserved hypothetical protein		1.16644	0.846		0.714629	1		0.777877	0.667		0.666881	1
T000624_01	Rv0624	Rv0624	conserved hypothetical protein		1.42544	0.809		0.952041	1		0.79407	0.842		0.557071	0.984
T000625_01	Rv0625c	Rv0625c	probable integral membrane protein		1.01657	0.993		1.08213	1		1.15967	0.834		1.14077	0.993
T000626_01	Rv0626	Rv0626	conserved hypothetical protein		0.644746	0.659		1.27556	1		1.22402	0.79		1.89845	1
T000627_01	Rv0627	Rv0627	conserved hypothetical protein		1.65502	0.472		1.13273	1		1.40699	0.478		0.850136	0.99
T000628_01	Rv0628c	Rv0628c	conserved hypothetical protein		1.01332	0.994		1.19936	1		0.769085	0.78		0.758976	0.992
T000629_01	Rv0629c	recD	exodeoxyribonuclease V		1.34651	0.828		1.02681	1		0.603699	0.641		0.448344	1
T000630_01	Rv0630c	recB	exodeoxyribonuclease V		0.925981	0.965		1.38308	1		0.453351	0.231		0.48959	1
T000631_01	Rv0631c	recC	exodeoxyribonuclease V		1.02064	0.993		1.87409	1		0.627681	0.71		0.614985	1
T000632_01	Rv0632c	echA3	enoyl-CoA hydratase/isomerase superfamily		0.431751	0.388		0.856634	1		0.718087	0.643		1.6632	1
T000633_01	Rv0633c	Rv0633c	hypothetical protein		0.978345	0.983		1.06587	1		1.10025	0.848		1.1246	0.99
T000634_01	Rv0634c	Rv0634c	putative glyoxylase II		0.933389	0.974		1.19049	1		1.13377	0.93		1.21468	0.991
T000635_01	Rv0635	Rv0635	conserved hypothetical protein		1.02526	0.976		0.850023	1		1.01701	0.981		0.99196	1
T000636_01	Rv0636	Rv0636	hypothetical protein		0.685909	0.745		1.11365	1		0.977341	0.983		1.42489	0.97
T000637_01	Rv0637	Rv0637	conserved hypothetical protein		1.06384	0.948		1.01818	1		0.827821	0.762		0.778142	0.979
T000638_01	Rv0638	secE	SecE preprotein translocase		1.15541	0.878		0.980842	1		0.848999	0.824		0.734801	0.973
T000639_01	Rv0639	nusG	transcription antitermination protein		0.850573	0.866		0.792352	1		0.597603	0.358		0.702589	0.973
T000640_01	Rv0640	rplK	50S ribosomal protein L11		0.607505	0.617		1.0505	1		0.677664	0.497		1.11549	0.99
T000641_01	Rv0641	rplA	50S ribosomal protein L1		1.13906	0.894		1.05569	1		0.859567	0.854		0.754628	0.984
T000642_01	Rv0642c	mmaA4	methoxymycolic acid synthase 4		0.760345	0.759		0.912172	1		0.678575	0.483		0.892457	0.996
T000643_01	Rv0643c	mmaA3	methoxymycolic acid synthase 3		0.868984	0.922		1.19157	1		0.827935	0.862		0.952762	0.996
T000644_01	Rv0644c	mmaA2	methoxymycolic acid synthase 2		0.658289	0.737		1.01199	1		0.552132	0.394		0.838738	0.991
T000645_01	Rv0645c	mmaA1	methoxymycolic acid synthase 1		1.08354	0.965		1.25601	1		0.976222	0.985		0.900954	0.995
T000646_01	Rv0646c	lipG	probable hydrolase		1.21851	0.79		0.995768	1		1.01886	0.982		0.83615	0.993
T000647_01	Rv0647c	Rv0647c	conserved hypothetical protein		0.994226	0.997		0.886937	1		0.950729	0.958		0.95625	0.996
T000648_01	Rv0648	Rv0648	conserved hypothetical protein		1.23978	0.854		0.651009	1		0.564387	0.371		0.455232	1
T000649_01	Rv0649	fabD2	malonyl CoA-[ACP] transacylase		1.24975	0.794		1.0502	1		0.935602	0.95		0.748632	0.981
T000650_01	Rv0650	Rv0650	transcriptional regulator (ROK family)		0.992018	0.997		1.1522	1		0.436184	0.302		0.439694	1
T000651_01	Rv0651	rplJ	50S ribosomal protein L10		0.833412	0.811		0.831547	1		0.616554	0.477		0.739795	0.979
T000652_01	Rv0652	rplL	50S ribosomal protein L7/L12		0.538181	0.556		0.803042	1		0.410192	0.0682		0.762183	0.98
T000653_01	Rv0653c	Rv0653c	putative transcriptional regulator		2.16773	0.715		0.889856	1		0.400875	0.464		0.184929	1
T000654_01	Rv0654	Rv0654	putative dioxygenase		1.06804	0.976		1.27208	1		0.95575	0.978		0.894864	0.995
T000655_01	Rv0655	Rv0655	ABC transporter		0.402515	0.169		0.7938	1		0.423934	0.133		1.05321	0.997
T000656_01	Rv0656c	Rv0656c	similar to beta dioxygenases		1.34788	0.811		0.722328	1		0.418091	0.38		0.310183	1
T000657_01	Rv0657c	Rv0657c	conserved hypothetical protein		1.25822	0.689		1.17851	1		1.29256	0.476		1.02729	0.996
T000658_01	Rv0658c	Rv0658c	probable membrane protein		0.967471	0.992		0.907735	1		0.306219	0.255		0.316515	1
T000659_01	Rv0659c	Rv0659c	conserved hypothetical protein		1.53057	0.666		1.50205	1		2.34997	0.0726		1.53535	0.976
T000660_01	Rv0660c	Rv0660c	conserved hypothetical protein		0.736881	0.777		1.39411	1		1.77356	0.448		2.40684	1
T000661_01	Rv0661c	Rv0661c	conserved hypothetical protein		1.14489	0.897		0.704863	1		0.523314	0.409		0.457085	1
T000662_01	Rv0662c	Rv0662c	hypothetical protein		1.08726	0.967		0.60714	1		0.637526	0.578		0.586359	0.976
T000663_01	Rv0663	atsD	proable arylsulfatase		0.976274	0.991		1.02055	1		0.949044	0.964		0.972108	0.998
T000664_01	Rv0664	Rv0664	hypothetical protein		0.961977	0.982		0.784622	1		0.767842	0.653		0.798192	0.993
T000665_01	Rv0665	Rv0665	conserved hypothetical protein		1.13827	0.811		0.799359	1		0.863086	0.744		0.758247	0.973
T000666_01	Rv0666	Rv0666	hypothetical protein		1.2135	0.909		0.840997	1		0.906943	0.939		0.747376	0.993
T000667_01	Rv0667	rpoB	[beta] subunit of RNA polymerase		0.974739	0.993		0.897387	1		0.764914	0.848		0.784737	0.994
T000668_01	Rv0668	rpoC	[beta]' subunit of RNA polymerase		0.882912	0.945		1.23338	1		0.79084	0.814		0.895717	0.994
T000669_01	Rv0669c	Rv0669c	conserved hypothetical protein		1.2591	0.809		1.0872	1		1.30289	0.701		1.03478	0.995
T000670_01	Rv0670	end	endonuclease IV (apurinase)		0.947039	0.965		1.03069	1		0.744791	0.596		0.786442	0.987
T000671_01	Rv0671	lpqP	probable esterase		0.990515	0.995		1.26899	1		1.02419	0.982		1.034	0.997
T000672_01	Rv0672	fadE8	acyl-CoA dehydrogenase (aka aidB)		0.502902	0.711		1.06742	1		0.606857	0.631		1.20671	0.989
T000673_01	Rv0673	echA4	enoyl-CoA hydratase/isomerase superfamily		0.748836	0.809		0.840548	1		0.958046	0.977		1.27938	0.986
T000674_01	Rv0674	Rv0674	hypothetical protein		1.34024	0.684		1.28085	1		1.22924	0.664		0.917182	0.996
T000675_01	Rv0675	echA5	enoyl-CoA hydratase/isomerase superfamily		0.834225	0.909		0.945808	1		1.29198	0.824		1.54872	0.986
T000676_01	Rv0676c	mmpL5	conserved large membrane protein		0.822235	0.783		1.09048	1		0.736595	0.561		0.895844	0.992
T000677_01	Rv0677c	mmpS5	conserved small membrane protein		0.730081	0.733		1.40303	1		1.57953	0.367		2.1635	1
T000678_01	Rv0678	Rv0678	hypothetical protein		0.846602	0.811		1.43674	1		1.16276	0.814		1.37345	0.98
T000679_01	Rv0679c	Rv0679c	possible membrane protein		0.707063	0.579		0.990248	1		0.936459	0.91		1.32443	0.978
T000680_01	Rv0680c	Rv0680c	possible membrane protein		0.828202	0.749		0.993099	1		0.809383	0.602		0.977277	0.995
T000681_01	Rv0681	Rv0681	transcriptional regulator (TetR/AcrR family)		1.02771	0.98		0.971683	1		1.03894	0.961		1.01092	1
T000682_01	Rv0682	rpsL	30S ribosomal protein S12		1.00135	0.999		1.13864	1		1.11093	0.862		1.10943	0.99
T000683_01	Rv0683	rpsG	30S ribosomal protein S7		0.838442	0.856		0.94866	1		0.873772	0.862		1.04214	0.997
T000684_01	Rv0684	fusA	elongation factor G		0.913882	0.907		0.668999	1		0.557124	0.181		0.609624	1
T000685_01	Rv0685	tuf	elongation factor EF-Tu		0.669572	0.69		0.762946	1		0.777772	0.772		1.1616	0.988
T000686_01	Rv0686	Rv0686	potential membrane protein		1.05354	0.975		1.00794	1		0.916737	0.933		0.870148	0.988
T000687_01	Rv0687	Rv0687	putative dehydrogenase, SDR family		0.687645	0.706		1.1415	1		1.10491	0.89		1.6068	1
T000688_01	Rv0688	Rv0688	putative oxidoreductase		0.763797	0.75		1.02963	1		0.970947	0.978		1.27121	0.988
T000689_01	Rv0689c	Rv0689c	hypothetical protein		1.71856	0.808		0.324453	1		0.687713	0.832		0.400167	1
T000690_01	Rv0690c	Rv0690c	hypothetical protein		1.01032	0.996		0.581824	1		1.12465	0.929		1.11317	0.995
T000691_01	Rv0691c	Rv0691c	transcriptional regulator (TetR/AcrR family)		0.646481	0.763		0.632694	1		0.774481	0.789		1.198	0.994
T000692_01	Rv0692	Rv0692	hypothetical protein		0.602694	0.729		0.826037	1		0.763688	0.769		1.26712	0.986
T000693_01	Rv0693	pqqE	coenzyme pqq synthesis protein E		0.565963	0.591		0.706826	1		0.811724	0.736		1.43423	0.972
T000694_01	Rv0694	lldD1	L-lactate dehydrogenase (cytochrome)		0.71118	0.79		1.12368	1		1.10442	0.934		1.55295	0.974
T000695_01	Rv0695	Rv0695	conserved hypothetical protein		0.392376	0.454		0.886418	1		0.409925	0.139		1.04473	0.994
T000696_01	Rv0696	Rv0696	glycosyltransferase		0.522314	0.474		2.16863	1		0.483482	0.128		0.925656	0.995
T000697_01	Rv0697	Rv0697	gmc-type oxidoreductase		1.42842	0.783		0.881013	1		0.744972	0.782		0.521536	1
T000698_01	Rv0698	Rv0698	conserved hypothetical protein		2.72748	0.619		1.26079	1		1.79928	0.595		0.659685	0.982
T000699_01	Rv0699	Rv0699	hypothetical protein		1.41381	0.802		0.749599	1		1.93724	0.654		1.37022	0.992
T000700_01	Rv0700	rpsJ	30S ribosomal protein S10		0.812932	0.757		0.898356	1		0.738293	0.465		0.908186	0.991
T000701_01	Rv0701	rplC	50S ribosomal protein L3		0.695884	0.636		0.797818	1		0.73584	0.444		1.05742	0.994
T000702_01	Rv0702	rplD	50S ribosomal protein L4		0.743644	0.692		0.890633	1		0.62658	0.298		0.842581	0.996
T000703_01	Rv0703	rplW	50S ribosomal protein L23		0.742503	0.718		0.726557	1		0.756568	0.549		1.01894	1
T000704_01	Rv0704	rplB	50S ribosomal protein L2		1.16186	0.834		1.30497	1		0.82476	0.773		0.709859	0.984
T000705_01	Rv0705	rpsS	30S ribosomal protein S19		0.886519	0.843		0.938602	1		0.846796	0.769		0.955192	0.996
T000706_01	Rv0706	rplV	50S ribosomal protein L22		0.901608	0.866		0.969462	1		0.772172	0.566		0.856439	0.984
T000707_01	Rv0707	rpsC	30S ribosomal protein S3		0.695375	0.689		0.672321	1		0.728282	0.584		1.04732	0.995
T000708_01	Rv0708	rplP	50S ribosomal protein L16		0.890543	0.866		0.939957	1		0.64972	0.5		0.729577	0.979
T000709_01	Rv0709	rpmC	50S ribosomal protein L29		0.539678	0.629		0.691025	1		0.51748	0.352		0.958868	0.996
T000710_01	Rv0710	rpsQ	30S ribosomal protein S17		1.01949	0.987		0.960945	1		0.727316	0.55		0.713409	0.985
T000711_01	Rv0711	atsA	arylsulfatase		0.802328	0.794		0.876056	1		1.18614	0.791		1.47838	0.98
T000712_01	Rv0712	Rv0712	conserved hypothetical protein		1.13674	0.922		1.20895	1		1.18424	0.842		1.04178	0.995
T000713_01	Rv0713	Rv0713	potential membrane protein		0.474046	0.759		0.660477	1		0.57331	0.678		1.2094	0.994
T000714_01	Rv0714	rplN	50S ribosomal protein L14		1.00989	0.994		0.914033	1		0.758267	0.743		0.750841	0.982
T000715_01	Rv0715	rplX	50S ribosomal protein L24		0.660778	0.766		0.806765	1		0.654189	0.656		0.990028	1
T000716_01	Rv0716	rplE	50S ribosomal protein L5		0.722209	0.834		0.73347	1		0.569176	0.589		0.788105	0.99
T000717_01	Rv0717	rpsN	30S ribosomal protein S14		0.599034	0.796		0.95726	1		0.893539	0.947		1.49163	0.994
T000718_01	Rv0718	rpsH	30S ribosomal protein S8		0.899575	0.933		0.871132	1		0.501562	0.311		0.557555	1
T000719_01	Rv0719	rplF	50S ribosomal protein L6		0.813932	0.805		0.720491	1		0.504898	0.216		0.62032	0.996
T000720_01	Rv0720	rplR	50S ribosomal protein L18		0.788563	0.845		1.01556	1		0.644429	0.571		0.817219	0.99
T000721_01	Rv0721	rpsE	30S ribosomal protein S5		0.878369	0.878		0.861484	1		0.759641	0.602		0.864832	0.99
T000722_01	Rv0722	rpmD	50S ribosomal protein L30		0.989032	0.993		1.16398	1		0.893597	0.844		0.903506	0.989
T000723_01	Rv0723	rplO	50S ribosomal protein L15		1.57223	0.948		1.6679	1		0.271124	0.703		0.172445	0.983
T000724_01	Rv0724	sppA	protease IV, signal peptide peptidase		1.48098	0.629		1.08343	1		1.76391	0.239		1.19104	0.986
T000725_01	Rv0725c	Rv0725c	conserved hypothetical protein		1.99984	0.629		1.06679	1		1.30122	0.81		0.650662	1
T000726_01	Rv0726c	Rv0726c	conserved hypothetical protein		1.6179	0.363		0.842834	1		1.20232	0.75		0.743137	0.972
T000727_01	Rv0727c	fucA	L-fuculose phosphate aldolase		0.755931	0.719		1.09345	1		1.28716	0.612		1.70275	1
T000728_01	Rv0728c	Rv0728c	similar to D-3-phosphoglycerate dehydrogenases		1.21787	0.771		1.5654	1		1.25091	0.678		1.02713	0.998
T000729_01	Rv0729	xylB	xylulose kinase		0.784658	0.758		0.826534	1		0.965613	0.968		1.23062	0.983
T000730_01	Rv0730	Rv0730	conserved hypothetical protein		1.00146	0.999		1.1204	1		1.07022	0.936		1.06866	0.995
T000731_01	Rv0731c	Rv0731c	conserved hypothetical protein		0.929078	0.966		0.537875	1		1.18141	0.88		1.27159	0.982
T000732_01	Rv0732	secY	SecY subunit of preprotein translocase		1.22336	0.808		1.29641	1		1.53735	0.448		1.25666	0.988
T000733_01	Rv0733	adk	probable adenylate kinase		0.625791	0.723		1.02144	1		1.01924	0.986		1.62872	0.985
T000734_01	Rv0734	map'	probable methionine aminopeptidase		0.929384	0.964		1.36954	1		1.16902	0.854		1.25784	0.991
T000735_01	Rv0735	sigL	sigma-70 factors ECF subfamily		0.724487	0.759		0.876587	1		0.948657	0.962		1.30942	0.995
T000736_01	Rv0736	Rv0736	hypothetical protein		0.952299	0.964		1.08514	1		0.762875	0.604		0.801088	0.983
T000737_01	Rv0737	Rv0737	putative transcriptional regulator		0.736832	0.768		0.914246	1		1.08014	0.932		1.46593	0.973
T000738_01	Rv0738	Rv0738	possible membrane protein		1.21607	0.768		1.13787	1		0.986917	0.984		0.811565	0.981
T000739_01	Rv0739	Rv0739	conserved hypothetical protein		0.648034	0.765		0.879114	1		0.81969	0.858		1.26489	0.989
T000740_01	Rv0740	Rv0740	conserved hypothetical protein		0.68676	0.801		1.07144	1		0.570798	0.544		0.831146	0.988
T100010_01	Rv0740		hypothetical protein		1.30657	0.862		0.670236	1		0.810722	0.854		0.620498	0.973
T000741_01	Rv0741	Rv0741	truncated copy of IS1557		0.731019	0.796		0.870142	1		0.78016	0.761		1.06722	0.995
T000742_01	Rv0742	PE_PGRS	PE_PGRS-family protein		1.22505	0.825		0.857552	1		1.04469	0.97		0.852776	0.99
T000743_01	Rv0743c	Rv0743c	hypothetical protein		1.51895	0.561		1.00519	1		1.04973	0.937		0.691084	1
T000744_01	Rv0744c	Rv0744c	putative transcriptional regulator		1.01901	0.988		0.918044	1		0.816263	0.769		0.801035	0.987
T000745_01	Rv0745	Rv0745	conserved hypothetical protein		0.903166	0.894		0.898851	1		1.01689	0.982		1.12591	0.99
T000746_01	Rv0746	PE_PGRS	PE_PGRS-family protein		2.04114	0.542		1.08335	1		0.911185	0.931		0.446409	1
T000747_01	Rv0747	PE_PGRS	PE_PGRS-family protein		1.9827	0.284		1.1849	1		2.58414	0.0314		1.30334	0.984
T004178_01	Rv0747		PE_PGRS family protein		2.24834	0.129		1.37367	1		2.40941	0.0368		1.07164	0.995
T000748_01	Rv0748	Rv0748	conserved hypothetical protein		1.31199	0.756		1.11146	1		2.03306	0.158		1.5496	1
T000749_01	Rv0749	Rv0749	conserved hypothetical protein		0.943485	0.965		0.827939	1		1.04794	0.961		1.11071	0.996
T000750_01	Rv0750	Rv0750	conserved hypothetical protein		1.10913	0.903		0.800483	1		0.983375	0.984		0.886618	0.994
T000751_01	Rv0751c	mmsB	methylmalmonate semialdehyde oxidoreductase		0.647895	0.645		0.978959	1		1.22942	0.736		1.89756	1
T000752_01	Rv0752c	fadE9	acyl-CoA dehydrogenase		1.28313	0.685		1.02572	1		1.27271	0.584		0.99188	1
T000753_01	Rv0753c	mmsA	methylmalmonate semialdehyde dehydrogenase		1.00393	0.997		0.774648	1		0.984011	0.986		0.98016	1
T000754_01	Rv0754	PE_PGRS	PE_PGRS-family protein		1.786	0.733		0.797648	1		0.971287	0.984		0.543835	0.992
T000755_01	Rv0755c	PPE	PPE-family protein		1.08394	0.955		0.863065	1		1.09374	0.926		1.00905	1
T000756_01	Rv0756c	Rv0756c	hypothetical protein		1.18465	0.863		0.910509	1		0.811061	0.76		0.684642	0.972
T000757_01	Rv0757	phoP	two-component response regulator		0.401855	0.576		0.732491	1		0.52899	0.444		1.31637	0.989
T000758_01	Rv0758	phoR	sensor histidine kinase		1.16271	0.881		1.43654	1		1.2783	0.687		1.09941	0.995
T000759_01	Rv0759c	Rv0759c	conserved hypothetical protein		0.87487	0.824		1.02936	1		0.819523	0.678		0.936737	0.995
T000760_01	Rv0760c	Rv0760c	conserved hypothetical protein		0.616511	0.706		0.809365	1		0.454142	0.289		0.736633	0.998
T000761_01	Rv0761c	adhB	zinc-containing alcohol dehydrogenase		0.477555	0.178		0.858391	1		0.635472	0.358		1.33068	0.972
T000762_01	Rv0762c	Rv0762c	hypothetical protein		0.925458	0.947		1.04157	1		0.926407	0.936		1.00102	1
T000763_01	Rv0763c	Rv0763c	ferredoxin for cytochrome P-450 system		0.795159	0.899		0.66602	1		0.857357	0.914		1.07822	0.995
T000764_01	Rv0764c	Rv0764c	possible lanosterol 14-demethylase cytochrome P450		0.794425	0.871		0.664468	1		0.555712	0.498		0.699514	0.985
T000765_01	Rv0765c	Rv0765c	short-chain alcohol dehydrogenase family		0.867355	0.909		0.809054	1		1.2155	0.861		1.40139	0.992
T000766_01	Rv0766c	Rv0766c	cytochrome p-450		0.815328	0.876		0.755895	1		0.892978	0.925		1.09524	0.996
T000767_01	Rv0767c	Rv0767c	hypothetical protein		0.728779	0.771		0.491794	1		0.95973	0.98		1.3169	0.992
T000768_01	Rv0768	aldA	aldehyde dehydrogenases		0.911209	0.935		0.652779	1		0.5472	0.399		0.600521	1
T000769_01	Rv0769	Rv0769	similar to 7-alpha-hydroxysteroid dehydrogenase		0.797004	0.801		0.799479	1		0.921714	0.926		1.15647	0.993
T000770_01	Rv0770	Rv0770	similar to 3-hydroxyisobutyrate dehydrogenase		1.97582	0.582		0.859401	1		0.600175	0.484		0.30376	1
T000771_01	Rv0771	Rv0771	probable 4-carboxymuconolactone decarboxylase		1.24841	0.834		1.13864	1		0.737916	0.75		0.591084	1
T000772_01	Rv0772	purD	phosphoribosylamine-glycine ligase		0.872152	0.833		0.840489	1		0.745954	0.566		0.855303	0.989
T000773_01	Rv0773c	ggtA	putative [gamma]-glutamyl transpeptidase		0.909706	0.909		0.894203	1		1.06196	0.935		1.16737	0.992
T000774_01	Rv0774c	Rv0774c	conserved hypothetical protein		1.09041	0.914		0.734295	1		0.781512	0.7		0.716716	0.975
T000775_01	Rv0775	Rv0775	conserved hypothetical protein		1.75945	0.357		1.16817	1		1.48437	0.433		0.843655	0.999
T000776_01	Rv0776c	Rv0776c	conserved hypothetical protein		1.41386	0.629		1.0141	1		0.925977	0.915		0.654927	1
T000777_01	Rv0777	purB	adenylosuccinate lyase		1.14792	0.876		0.878227	1		1.37157	0.597		1.19483	0.984
T000778_01	Rv0778	Rv0778	similar linalool 8-monooxygenase, cytochrome p-450		1.00953	0.994		0.914672	1		0.805831	0.658		0.798223	0.988
T000779_01	Rv0779c	Rv0779c	conserved hypothetical protein		1.07117	0.968		0.723665	1		0.604694	0.504		0.56452	1
T000780_01	Rv0780	purC	phosphoribosylaminoimidazole-succinocarboxamide		1.39999	0.73		1.12566	1		1.4124	0.554		1.00886	1
T000781_01	Rv0781	ptrBb	protease II, [beta] subunit		0.880205	0.865		1.16689	1		1.02798	0.977		1.16789	0.989
T000782_01	Rv0782	ptrBa	protease II, [alpha] subunit		0.808269	0.758		0.952695	1		1.19645	0.773		1.48026	0.982
T000783_01	Rv0783c	Rv0783c	multidrug resistance protein		1.00176	0.999		1.22089	1		1.41247	0.59		1.41	0.975
T000784_01	Rv0784	Rv0784	conserved hypothetical protein		14.1392	0.000137		1.024	1		21.7095	1.31e-05		1.53542	0.971
T000785_01	Rv0785	Rv0785	putative dehydrogenases		1.20862	0.855		0.907619	1		1.56016	0.482		1.29086	0.982
T000786_01	Rv0786c	Rv0786c	conserved hypothetical protein		0.816371	0.785		1.01508	1		0.925355	0.914		1.1335	0.991
T000787_01	Rv0787	Rv0787	hypothetical protein		0.765502	0.727		0.974007	1		1.05476	0.938		1.37786	0.984
T000788_01	Rv0788	purQ	phosphoribosylformylglycinamidine synthase I		1.17993	0.778		1.02057	1		1.37741	0.52		1.16737	0.987
T000789_01	Rv0789c	Rv0789c	hypothetical protein		0.912649	0.933		1.03386	1		1.0876	0.936		1.1917	0.987
T000790_01	Rv0790c	Rv0790c	hypothetical protein		0.990116	0.993		0.930439	1		1.00032	1		1.01031	1
T000791_01	Rv0791c	Rv0791c	possible monooxygenasemonoxygenase		0.73705	0.805		1.16464	1		1.29398	0.774		1.75562	1
T000792_01	Rv0792c	Rv0792c	transcriptional regulator (GntR family)		0.874168	0.845		1.00386	1		1.10468	0.882		1.26369	0.983
T004106_01	Rv0792c		mercuric reductase/transcriptional regulator, fusion		1.07214	0.966		1.15349	1		1.25879	0.762		1.17409	0.99
T000793_01	Rv0793	Rv0793	conserved hypothetical protein		1.86115	0.659		0.87406	1		1.03555	0.982		0.556404	1
T000794_01	Rv0794c	lpdB	dihydrolipoamide dehydrogenase		1.19117	0.851		1.37444	1		0.954433	0.97		0.801254	0.989
T000795_01	Rv0795	Rv0795	possible IS6110 transposase		0.768887	0.744		1.00454	1		0.979155	0.981		1.27347	0.982
T000796_01	Rv0796	Rv0796	possible IS6110 transposase		1.12454	0.836		0.846011	1		0.686661	0.429		0.610618	1
T000797_01	Rv0797	Rv0797	hypothetical protein		1.3996	0.692		1.0743	1		1.02549	0.98		0.732707	0.975
T000798_01	Rv0798c	Rv0798c	similar to bacteriocins		1.08393	0.947		0.804041	1		0.762324	0.727		0.703299	0.977
T000799_01	Rv0799c	Rv0799c	conserved hypothetical protein		0.953248	0.97		0.841684	1		1.00107	1		1.05017	0.997
T000800_01	Rv0800	pepC	aminopeptidase I		1.47759	0.671		0.935513	1		0.702784	0.65		0.475628	1
T000801_01	Rv0801	Rv0801	hypothetical protein		1.04341	0.966		0.926141	1		0.954084	0.951		0.914394	0.993
T000802_01	Rv0802c	Rv0802c	acetyltransferase		1.26891	0.749		0.939788	1		0.734626	0.589		0.578944	1
T000803_01	Rv0803	purL	phosphoribosylformylglycinamidine synthase II		1.27465	0.741		1.07625	1		1.3692	0.479		1.07418	0.993
T000804_01	Rv0804	Rv0804	conserved hypothetical protein		1.71517	0.746		0.728165	1		0.726178	0.763		0.423387	1
T000805_01	Rv0805	Rv0805	conserved hypothetical protein		1.54702	0.618		1.69628	1		1.99723	0.17		1.29101	0.972
T000806_01	Rv0806c	cpsY	probable UDP-glucose-4-epimerase		3.16116	0.152		0.914114	1		3.16564	0.0729		1.00142	1
T000807_01	Rv0807	Rv0807	conserved hypothetical protein		0.974332	0.987		1.39345	1		1.54688	0.439		1.58763	1
T000808_01	Rv0808	purF	amidophosphoribosyltransferase		1.0262	0.983		1.12426	1		1.45657	0.441		1.41939	0.98
T000809_01	Rv0809	purM	5'-phosphoribosyl-5-aminoimidazole synthase		0.76073	0.768		1.04765	1		1.00914	0.993		1.32654	0.975
T000810_01	Rv0810c	Rv0810c	hypothetical protein		0.815235	0.79		0.907906	1		0.938755	0.935		1.15151	0.985
T000811_01	Rv0811c	Rv0811c	conserved hypothetical protein		0.789595	0.802		1.32145	1		1.42605	0.578		1.80605	1
T000812_01	Rv0812	pabC	aminodeoxychorismate lyase		1.21608	0.849		0.937619	1		1.19312	0.835		0.981114	1
T000813_01	Rv0813c	Rv0813c	conserved hypothetical protein		0.677611	0.758		1.17811	1		0.946836	0.963		1.39731	0.985
T000814_01	Rv0814c	sseC2	thiosulfate sulfurtransferase		1.7002	0.93		2.18696	1		0.301053	0.736		0.177069	1
T000815_01	Rv0815c	cysA2	thiosulfate sulfurtransferase		1.24139	0.806		1.70786	1		1.39617	0.59		1.12468	0.994
T000816_01	Rv0816c	thiX	equivalent to M. leprae ThiX		1.24837	0.79		0.978762	1		1.01184	0.989		0.810529	0.986
T000817_01	Rv0817c	Rv0817c	probable exported protein		1.07789	0.946		1.06108	1		0.960086	0.964		0.890705	0.992
T000818_01	Rv0818	Rv0818	two-component response regulator		1.13297	0.824		0.94905	1		1.00296	0.997		0.885251	0.994
T000819_01	Rv0819	Rv0819	conserved hypothetical protein		1.08645	0.909		1.56254	1		1.20297	0.678		1.10724	0.99
T000820_01	Rv0820	phoT	phosphate transport system ABC transporter		1.44603	0.671		0.858143	1		1.10664	0.896		0.765292	0.974
T000821_01	Rv0821c	phoY2	phosphate transport system regulator		0.871021	0.814		0.775276	1		0.947625	0.936		1.08795	0.993
T000822_01	Rv0822c	Rv0822c	conserved hypothetical protein		1.2402	0.778		0.748783	1		0.820792	0.811		0.661824	0.986
T000823_01	Rv0823c	Rv0823c	transcriptional regulator (NifR3/Smm1 family)		1.30277	0.778		1.3142	1		2.28155	0.189		1.7513	1
T000824_01	Rv0824c	desA1	acyl-[ACP] desaturase		1.64353	0.686		1.09628	1		1.46765	0.701		0.892987	0.995
T000825_01	Rv0825c	Rv0825c	conserved hypothetical protein		1.13981	0.842		0.932317	1		0.940248	0.926		0.824913	0.988
T000826_01	Rv0826	Rv0826	conserved hypothetical protein		1.3424	0.63		0.940411	1		1.46206	0.352		1.08914	0.995
T000827_01	Rv0827c	Rv0827c	transcriptional regulator (ArsR family)		1.28593	0.723		1.08869	1		1.04402	0.953		0.811878	0.983
T000828_01	Rv0828c	Rv0828c	conserved hypothetical protein		1.23046	0.805		1.3104	1		0.539617	0.522		0.438549	1
T000829_01	Rv0829	Rv0829	probable transposase fragment, highly similarsim		1.32873	0.715		1.10073	1		1.20449	0.721		0.906491	0.992
T000830_01	Rv0830	Rv0830	conserved hypothetical protein		1.19595	0.802		1.09663	1		1.26347	0.678		1.05646	0.994
T000831_01	Rv0831c	Rv0831c	conserved hypothetical protein		0.780196	0.761		1.41657	1		0.978949	0.982		1.25475	0.98
T000832_01	Rv0832	PE_PGRS	PE_PGRS-family protein		1.38661	0.66		1.00066	1		1.32496	0.525		0.95554	0.994
T000833_01	Rv0833	PE_PGRS	PE_PGRS-family protein		1.18626	0.881		0.906265	1		1.24484	0.798		1.04939	0.994
T000834_01	Rv0834c	PE_PGRS	PE_PGRS-family protein		1.34354	0.733		1.22815	1		1.67094	0.298		1.24369	0.992
T004110_01	Rv0834c		PE_PGRS family protein		1.10666	0.91		1.0563	1		1.34328	0.558		1.21381	0.989
T000835_01	Rv0835	lpqQ	lipoprotein		0.668229	0.697		1.12331	1		1.15662	0.864		1.73087	1
T000836_01	Rv0836c	Rv0836c	hypothetical protein		1.40754	0.847		0.733838	1		0.868607	0.937		0.617111	0.984
T000837_01	Rv0837c	Rv0837c	hypothetical protein		0.96832	0.987		1.24561	1		0.977616	0.989		1.0096	1
T000838_01	Rv0838	lpqR	lipoprotein		2.45002	0.555		0.862339	1		1.71352	0.573		0.69939	0.973
T000839_01	Rv0839	Rv0839	conserved hypothetical protein		0.77108	0.764		1.4316	1		1.40057	0.549		1.81638	1
T000840_01	Rv0840c	Rv0840c	probable proline iminopeptidase		1.35229	0.736		1.00437	1		0.934417	0.937		0.690989	0.999
T000841_01	Rv0841c	Rv0841c	hypothetical protein		1.7844	0.624		1.0981	1		1.89565	0.452		1.06235	0.994
T000842_01	Rv0842	Rv0842	Unknown integral membrane protein		1.25012	0.768		0.887285	1		0.90369	0.885		0.722883	0.982
T000843_01	Rv0843	Rv0843	similar to various dehydrogenases		1.39682	0.777		0.999368	1		1.18661	0.881		0.849505	0.989
T000844_01	Rv0844c	narL	two-component response regulator		1.43655	0.726		1.08606	1		1.07099	0.951		0.745525	0.983
T000845_01	Rv0845	Rv0845	sensor histidine kinase		0.722653	0.688		1.05268	1		0.801392	0.653		1.10896	0.994
T000846_01	Rv0846c	Rv0846c	similar to several L-ascorbate oxidases		1.71121	0.364		1.08187	1		1.53164	0.293		0.895062	0.988
T000847_01	Rv0847	lpqS	lipoprotein		0.894625	0.916		0.939568	1		0.916275	0.919		1.0242	0.998
T000848_01	Rv0848	cysM3	putative cysteine synthase		1.20739	0.785		0.851337	1		0.942647	0.936		0.780729	0.979
T000849_01	Rv0849	Rv0849	possible quinolone efflux pump		1.52328	0.683		1.31962	1		1.70201	0.379		1.11733	0.996
T000850_01	Rv0850	Rv0850	transposase fragment		1.54527	0.622		1.37869	1		1.30768	0.63		0.846245	0.989
T000851_01	Rv0851c	Rv0851c	Short-chain dehydrogenases/reductase		1.37396	0.708		1.37474	1		1.44698	0.436		1.05315	0.994
T000852_01	Rv0852	fadD16	acyl-CoA synthase		1.01044	0.993		0.845072	1		0.499729	0.106		0.494565	1
T000853_01	Rv0853c	pdc	pyruvate (or indolepyruvate) decarboxylase		0.987228	0.993		0.974011	1		0.857191	0.789		0.868281	0.99
T000854_01	Rv0854	Rv0854	conserved hypothetical protein		0.530924	0.0882		0.86461	1		0.602797	0.21		1.13537	0.99
T000855_01	Rv0855	far	fatty acyl-CoA racemase		0.800116	0.758		1.09812	1		0.902249	0.863		1.12765	0.99
T000856_01	Rv0856	Rv0856	conserved hypothetical protein		0.98676	0.993		1.18878	1		1.42079	0.594		1.43985	0.973
T000857_01	Rv0857	Rv0857	conserved hypothetical protein		0.711868	0.69		1.19504	1		0.983942	0.983		1.3822	0.977
T100204_01	Rv0857		hypothetical protein Rv0857		1.83435	0.791		0.570073	1		2.15008	0.652		1.17212	0.988
T000858_01	Rv0858c	Rv0858c	possible aminotransferase		1.20714	0.806		1.44591	1		1.44474	0.493		1.19682	0.986
T000859_01	Rv0859	fadA	[beta] oxidation complex, subunit (acetyl-CoA		0.372953	0.529		0.880583	1		0.545396	0.471		1.46237	0.981
T000860_01	Rv0860	fadB	hypothetical protein		0.508612	0.283		0.819764	1		0.516566	0.104		1.01564	1
T000861_01	Rv0861c	Rv0861c	probable DNA helicase		0.640378	0.745		1.10984	1		1.08703	0.939		1.69748	0.984
T000862_01	Rv0862c	Rv0862c	conserved hypothetical protein		1.51946	0.809		0.744532	1		0.730687	0.81		0.480886	1
T000863_01	Rv0863	Rv0863	conserved hypothetical protein		0.70839	0.725		1.13193	1		0.797515	0.75		1.12581	0.99
T000864_01	Rv0864	moaC2	molybdenum cofactor biosynthesis, protein C		1.05842	0.947		0.908619	1		1.19099	0.777		1.12525	0.994
T000865_01	Rv0865	mog	molybdopterin biosynthesis		1.1899	0.805		0.930097	1		1.45165	0.456		1.21999	0.987
T000866_01	Rv0866	moaE2	molybdopterin-converting factor subunit 2		1.52304	0.764		1.19892	1		0.641301	0.63		0.421067	1
T000867_01	Rv0867c	Rv0867c	probable exported protein		1.23392	0.806		0.719633	1		1.34663	0.715		1.09134	0.994
T000868_01	Rv0868c	moaD2	molybdopterin converting factor subunit 1		1.50371	0.64		1.33459	1		1.23813	0.787		0.823387	0.986
T000869_01	Rv0869c	moaA2	molybdenum cofactor biosynthesis, protein A		1.5449	0.688		1.20808	1		1.36098	0.719		0.880946	0.996
T000870_01	Rv0870c	Rv0870c	unknown hydrophobic protein		1.37956	0.737		1.28397	1		1.1058	0.936		0.80156	0.986
T000871_01	Rv0871	cspB	probable cold shock protein		0.786491	0.758		0.800996	1		0.677637	0.487		0.861596	0.99
T000872_01	Rv0872c	PE_PGRS	PE_PGRS-family protein		0.874982	0.918		1.1137	1		0.959784	0.977		1.09692	0.993
T000873_01	Rv0873	fadE10	acyl-CoA dehydrogenase		0.855816	0.84		0.861568	1		0.925786	0.936		1.08176	0.994
T000874_01	Rv0874c	Rv0874c	conserved hypothetical protein		1.47802	0.826		1.02151	1		0.569595	0.578		0.385377	1
T000875_01	Rv0875c	Rv0875c	possible exported protein		1.4341	0.67		1.22078	1		1.61964	0.307		1.12937	0.99
T000876_01	Rv0876c	Rv0876c	possible membrane protein		0.859505	0.867		1.32463	1		0.937979	0.951		1.0913	0.996
T000877_01	Rv0877	Rv0877	conserved hypothetical protein		0.753478	0.726		0.916357	1		0.99593	0.995		1.32178	0.974
T000878_01	Rv0878c	PPE	PPE-family protein		1.96678	0.777		1.1857	1		0.968587	0.988		0.492474	0.972
T000879_01	Rv0879c	Rv0879c	hypothetical protein		0.65903	0.602		0.895148	1		0.692192	0.448		1.05032	0.994
T000880_01	Rv0880	Rv0880	conserved hypothetical protein		0.858086	0.842		1.46872	1		1.32602	0.653		1.54532	1
T000881_01	Rv0881	Rv0881	possible rRNA methyltransferase		1.273	0.73		0.925976	1		1.23098	0.668		0.966995	0.995
T000882_01	Rv0882	Rv0882	unknown hydrophobic protein		1.01068	0.997		0.913675	1		0.431142	0.383		0.426585	1
T000883_01	Rv0883c	Rv0883c	conserved hypothetical protein		0.761488	0.782		1.23184	1		0.757124	0.652		0.99427	1
T000884_01	Rv0884c	serC	phosphoserine aminotransferase		1.33639	0.693		1.2657	1		1.60792	0.353		1.20319	0.996
T000885_01	Rv0885	Rv0885	unknown transmembrane protein		0.665656	0.688		1.23745	1		0.89816	0.879		1.34928	0.976
T000886_01	Rv0886	fprB	ferredoxin, ferredoxin-NADP reductase		0.772109	0.805		1.80367	1		0.866516	0.892		1.12227	0.995
T000887_01	Rv0887c	Rv0887c	hypothetical protein		1.24736	0.769		1.01598	1		0.708153	0.614		0.567719	1
T000888_01	Rv0888	Rv0888	possible membrane protein		0.524102	0.521		1.67917	1		0.661165	0.518		1.26152	0.987
T000889_01	Rv0889c	citA	citrate synthase 2		0.921649	0.935		1.08627	1		1.0375	0.97		1.12571	0.994
T000890_01	Rv0890c	Rv0890c	transcriptional regulator (LuxR/UhpA family)		1.35228	0.664		1.20593	1		1.43123	0.376		1.05838	0.996
T000891_01	Rv0891c	Rv0891c	putative transcriptional regulator		1.60783	0.63		0.975235	1		2.02636	0.175		1.26031	0.979
T000892_01	Rv0892	Rv0892	putative monooxygenase		1.17608	0.83		0.719925	1		1.10838	0.892		0.942433	0.994
T000893_01	Rv0893c	Rv0893c	conserved hypothetical protein		1.65814	0.781		1.01139	1		0.750338	0.87		0.452519	1
T000894_01	Rv0894	Rv0894	putative transcriptional regulator		2.88294	0.69		0.713468	1		0.470472	0.595		0.163191	1
T000895_01	Rv0895	Rv0895	conserved hypothetical protein		1.29253	0.863		1.3395	1		0.71656	0.77		0.554384	1
T000896_01	Rv0896	gltA2	citrate synthase 1		0.976023	0.991		0.919873	1		0.900562	0.935		0.922685	0.995
T000897_01	Rv0897c	Rv0897c	possible oxidoreductase		2.12073	0.63		0.841574	1		1.2797	0.823		0.603425	1
T000898_01	Rv0898c	Rv0898c	hypothetical protein		0.806188	0.795		0.966998	1		0.895539	0.894		1.11083	0.995
T000899_01	Rv0899	ompA	member of OmpA family		1.28936	0.75		0.861062	1		1.00598	0.994		0.78022	0.972
T000900_01	Rv0900	Rv0900	hypothetical protein		1.1091	0.947		0.885986	1		0.825961	0.828		0.744711	0.985
T000901_01	Rv0901	Rv0901	conserved hypothetical protein		0.995106	0.994		1.16394	1		1.13422	0.8		1.1398	0.99
T000902_01	Rv0902c	Rv0902c	sensor histidine kinase		1.02486	0.986		1.52236	1		1.25728	0.762		1.22678	0.992
T000903_01	Rv0903c	Rv0903c	two-component response regulator		0.886244	0.828		1.01325	1		0.853176	0.71		0.962687	0.996
T000904_01	Rv0904c	accD3	acetyl/propionyl CoA carboxylase [beta] subunit		0.582291	0.624		1.16925	1		0.695782	0.538		1.1949	0.986
T000905_01	Rv0905	echA6	enoyl-CoA hydratase/isomerase superfamily (aka		1.28548	0.708		0.833862	1		1.46835	0.401		1.14226	0.988
T000906_01	Rv0906	Rv0906	probable membrane protein		1.07809	0.963		1.08994	1		1.17697	0.854		1.09172	0.995
T000907_01	Rv0907	Rv0907	probable penicillin binding protein		0.962931	0.959		0.842111	1		1.1953	0.687		1.24132	0.982
T000908_01	Rv0908	ctpE	probable cation transport ATPase		0.788522	0.777		1.22743	1		1.02213	0.982		1.29625	0.987
T000909_01	Rv0909	Rv0909	hypothetical protein		1.03777	0.966		1.25639	1		1.01844	0.98		0.981367	0.998
T000910_01	Rv0910	Rv0910	conserved hypothetical protein		0.605061	0.553		1.18222	1		0.809828	0.742		1.33842	0.972
T000911_01	Rv0911	Rv0911	conserved hypothetical protein		0.888558	0.821		1.04179	1		1.03506	0.963		1.16488	0.988
T000912_01	Rv0912	Rv0912	conserved hypothetical protein		0.658036	0.737		1.00074	1		0.286126	0.0497		0.434818	1
T000913_01	Rv0913c	Rv0913c	probable dioxygenase		1.02839	0.982		1.26137	1		1.1175	0.857		1.08665	0.996
T000914_01	Rv0914c	Rv0914c	lipid transfer protein		1.45844	0.717		1.2596	1		1.31885	0.683		0.904288	0.994
T000915_01	Rv0915c	PPE	PPE-family protein		1.6914	0.658		1.1251	1		0.871877	0.9		0.515477	1
T000916_01	Rv0916c	PE	PE-family protein		2.51143	0.726		0.860287	1		0.501025	0.65		0.199498	1
T000917_01	Rv0917	betP	glycine betaine transport		1.91084	0.436		1.12903	1		1.54384	0.488		0.80794	0.987
T000918_01	Rv0918	Rv0918	conserved hypothetical protein		2.08152	0.73		1.16764	1		0.498451	0.524		0.239465	1
T000919_01	Rv0919	Rv0919	conserved hypothetical protein		2.40073	0.694		1.09701	1		1.35384	0.862		0.56393	0.993
T000920_01	Rv0920c	Rv0920c	probable transposase, related to IS1081		1.58502	0.688		0.968093	1		1.1627	0.908		0.733558	0.986
T000921_01	Rv0921	Rv0921	resolvase		2.01377	0.507		1.15081	1		2.62476	0.0621		1.30341	0.987
T000922_01	Rv0922	Rv0922	transposase		1.1034	0.945		0.898519	1		1.01729	0.988		0.92196	0.995
T000923_01	Rv0923c	Rv0923c	hypothetical protein		1.41154	0.659		1.12814	1		1.45996	0.448		1.0343	0.996
T000924_01	Rv0924c	nramp	transmembrane protein belonging to Nramp family		1.51485	0.691		1.21304	1		1.59024	0.434		1.04976	0.996
T000925_01	Rv0925c	Rv0925c	hypothetical protein		1.12142	0.898		1.27322	1		1.54496	0.38		1.37768	0.97
T000926_01	Rv0926c	Rv0926c	conserved hypothetical protein		1.40175	0.737		1.29291	1		1.97896	0.326		1.41178	0.972
T000927_01	Rv0927c	Rv0927c	short-chain alcohol dehydrogenase family		1.50159	0.684		1.05019	1		2.35014	0.067		1.56511	1
T000928_01	Rv0928	phoS2	PstS component of phosphate uptake		4.81119	0.0136		1.35576	1		5.05926	0.00397		1.05156	0.995
T000929_01	Rv0929	pstC2	membrane-bound component of phosphate transport		5.24422	0.00387		1.11557	1		7.83769	4.17e-05		1.49454	0.988
T000930_01	Rv0930	pstA1	PstA component of phosphate uptake		0.200571	0.0851		1.06448	1		0.104257	1.6e-05		0.519799	0.988
T100205_01	Rv0930	pstA1	pstA1		0.192574	0.00524		0.901542	1		0.112827	0.000246		0.585888	1
T000931_01	Rv0931c	pknD	serine-threonine protein kinase		0.831976	0.79		0.902485	1		1.05184	0.94		1.26427	0.981
T000932_01	Rv0932c	pstS	PstS component of phosphate uptake		0.909254	0.946		1.43117	1		1.45434	0.62		1.59948	0.982
T000933_01	Rv0933	pstB	ABC transport component of phosphate uptake		0.832352	0.801		1.02557	1		0.79389	0.641		0.953791	0.996
T000934_01	Rv0934	phoS1	PstS component of phosphate uptake		0.620247	0.54		1.13258	1		0.705061	0.476		1.13674	0.989
T000935_01	Rv0935	pstC	PstC component of phosphate uptake		1.12862	0.821		1.23642	1		1.0974	0.867		0.972331	0.996
T000936_01	Rv0936	pstA2	PstA component of phosphate uptake		0.804678	0.79		0.127823	0.0374		0.291328	0.34		0.362043	1
T000937_01	Rv0937c	Rv0937c	conserved hypothetical protein		1.15483	0.805		1.26253	1		1.18029	0.746		1.02205	0.998
T000938_01	Rv0938	Rv0938	conserved hypothetical protein		1.39669	0.782		1.14919	1		1.11942	0.919		0.80148	0.985
T000939_01	Rv0939	Rv0939	probable dehydrase		1.20903	0.782		1.18369	1		1.25581	0.638		1.03869	0.995
T000940_01	Rv0940c	Rv0940c	probable monooxygenase		0.910091	0.926		0.964308	1		0.718211	0.495		0.789164	0.989
T000941_01	Rv0941c	Rv0941c	hypothetical protein		1.01635	0.992		0.810941	1		1.19472	0.794		1.1755	0.991
T000942_01	Rv0942	Rv0942	hypothetical protein		1.0861	0.974		0.874179	1		0.307835	0.346		0.283432	1
T000943_01	Rv0943c	Rv0943c	probable monooxygenase		2.62395	0.693		0.93434	1		0.740155	0.885		0.282076	1
T000944_01	Rv0944	Rv0944	possible formamidopyrimidine-DNA glycosylase		1.68845	0.709		1.21701	1		0.80621	0.809		0.477485	1
T000945_01	Rv0945	Rv0945	ketoacyl reductase		1.15915	0.878		1.14505	1		0.975528	0.981		0.841588	0.986
T000946_01	Rv0946c	pgi	glucose-6-phosphate isomerase		0.895811	0.947		0.890985	1		0.624964	0.478		0.697652	0.984
T000947_01	Rv0947c	Rv0947c	similarity with A85C_MYCTU P31953		1.24642	0.83		0.744697	1		0.490886	0.358		0.393838	1
T000948_01	Rv0948c	Rv0948c	hypothetical protein		0.324003	0.732		1.23434	1		0.852391	0.955		2.63081	0.973
T000949_01	Rv0949	uvrD	DNA-dependent ATPase I and helicase II		0.933725	0.947		1.12352	1		1.38892	0.542		1.4875	0.996
T000950_01	Rv0950c	Rv0950c	conserved hypothetical protein		0.401121	0.596		0.761736	1		1.41914	0.871		3.53793	1
T000951_01	Rv0951	sucC	succinyl-CoA synthase [beta] chain		0.968403	0.968		0.804168	1		0.905425	0.87		0.934967	0.994
T000952_01	Rv0952	sucD	succinyl-CoA synthase [alpha] chain		1.00583	0.995		1.27292	1		1.4221	0.542		1.41386	0.978
T000953_01	Rv0953c	Rv0953c	similar to alkanal monooxygenase beta chains		1.29857	0.778		0.752917	1		0.88224	0.88		0.679394	1
T000954_01	Rv0954	Rv0954	cell envelope antigen		0.47555	0.515		1.13234	1		0.650382	0.578		1.36764	0.972
T000955_01	Rv0955	Rv0955	possible membrane protein		1.1864	0.783		1.0004	1		1.15525	0.779		0.97374	0.995
T000956_01	Rv0956	purN	phosphoribosylglycinamide formyltransferase I		0.889958	0.915		2.13145	1		1.78016	0.448		2.00027	1
T000957_01	Rv0957	purH	phosphoribosylaminoimidazolecarboxamide		0.860797	0.855		1.25546	1		0.80543	0.728		0.935679	0.994
T000958_01	Rv0958	Rv0958	similar to magnesium-chelatase subunit		0.81998	0.794		1.20628	1		0.777422	0.669		0.948099	0.996
T000959_01	Rv0959	Rv0959	hypothetical protein		1.09575	0.889		0.853221	1		0.885758	0.809		0.808359	0.986
T000960_01	Rv0960	Rv0960	conserved hypothetical protein		0.948646	0.965		1.1884	1		1.02779	0.98		1.08343	0.994
T000961_01	Rv0961	Rv0961	hypothetical protein		1.23985	0.757		0.827756	1		1.12248	0.858		0.905335	0.988
T000962_01	Rv0962c	Rv0962c	hypothetical protein		0.980731	0.994		1.2081	1		0.997651	0.998		1.01725	1
T000963_01	Rv0963c	Rv0963c	conserved hypothetical protein		1.2932	0.708		1.09297	1		1.62834	0.355		1.25916	0.99
T000964_01	Rv0964c	Rv0964c	hypothetical protein		1.13479	0.915		1.47295	1		1.27272	0.791		1.12154	0.996
T000965_01	Rv0965c	Rv0965c	conserved hypothetical protein		0.691095	0.606		0.953273	1		0.716174	0.424		1.03629	0.996
T000966_01	Rv0966c	Rv0966c	conserved hypothetical protein		1.0998	0.965		1.39755	1		0.3835	0.3		0.348698	1
T000967_01	Rv0967	Rv0967	conserved hypothetical protein		0.98495	0.994		0.95382	1		1.24712	0.838		1.26617	0.992
T000968_01	Rv0968	Rv0968	conserved hypothetical protein		0.629037	0.727		1.05412	1		0.799328	0.8		1.27072	0.995
T000969_01	Rv0969	ctpV	cation transport ATPase		1.23879	0.761		1.01165	1		1.00021	1		0.807407	0.98
T000970_01	Rv0970	Rv0970	hypothetical protein		0.540288	0.659		0.900403	1		0.621652	0.476		1.15059	0.994
T000971_01	Rv0971c	echA7	enoyl-CoA hydratase/isomerase superfamily		1.08049	0.901		0.843487	1		1.06407	0.936		0.984798	1
T000972_01	Rv0972c	fadE12	acyl-CoA dehydrogenase		0.505867	0.522		1.04323	1		0.655122	0.55		1.29505	0.987
T000973_01	Rv0973c	accA2	acetyl/propionyl-CoA carboxylase, [alpha] subunit		0.551154	0.672		0.703646	1		0.529456	0.378		0.960631	0.995
T000974_01	Rv0974c	accD2	acetyl/propionyl-CoA carboxylase, [beta] subunit		0.982624	0.992		0.950923	1		0.640171	0.435		0.651492	1
T000975_01	Rv0975c	fadE13	acyl-CoA dehydrogenase		0.719645	0.733		0.926714	1		0.807301	0.76		1.12181	0.993
T000976_01	Rv0976c	Rv0976c	hypothetical protein		1.02577	0.986		0.878167	1		0.502979	0.285		0.490344	1
T000977_01	Rv0977	PE_PGRS	PE_PGRS-family protein		1.04104	0.954		1.14137	1		0.91517	0.858		0.879095	0.988
T000978_01	Rv0978c	PE_PGRS	PE_PGRS-family protein		0.961283	0.988		0.795518	1		0.35673	0.25		0.371097	1
T004139_01	Rv0978c		PE_PGRS family protein		1.45463	0.865		0.971581	1		0.659059	0.809		0.453075	0.998
T000979_01	Rv0979c	Rv0979c	hypothetical protein		1.43586	0.891		0.628354	1		0.385487	0.512		0.268471	1
T000980_01	Rv0980c	PE_PGRS	PE_PGRS-family protein		1.68593	0.786		0.600477	1		0.274256	0.255		0.162674	1
T004119_01	Rv0980c		PE_PGRS family protein		2.47699	0.661		0.861025	1		0.975121	0.989		0.393672	1
T000981_01	Rv0981	Rv0981	two-component response regulator		1.32919	0.818		0.981478	1		0.99961	1		0.752045	0.989
T000982_01	Rv0982	Rv0982	sensor histidine kinase		0.898131	0.925		1.10514	1		0.739942	0.652		0.823869	0.986
T000983_01	Rv0983	Rv0983	probable serine protease		1.24633	0.81		0.98719	1		1.26953	0.736		1.01862	1
T000984_01	Rv0984	moaB2	molybdenum cofactor biosynthesis, protein B		1.05399	0.968		0.884643	1		0.663397	0.497		0.629412	1
T000985_01	Rv0985c	mscL	highly similar to large-conductance mechanosensitive		0.784774	0.706		0.916127	1		0.71248	0.394		0.907879	0.988
T000986_01	Rv0986	Rv0986	Probable ABC transporter		0.663358	0.709		0.98332	1		0.916793	0.935		1.38205	0.971
T000987_01	Rv0987	Rv0987	potential integral membrane protein		1.02076	0.983		0.837163	1		0.625915	0.333		0.613187	1
T000988_01	Rv0988	Rv0988	conserved hypothetical protein		0.968127	0.987		1.12877	1		1.23502	0.815		1.27568	0.99
T000989_01	Rv0989c	grcC2	heptaprenyl diphosphate synthase II		1.11532	0.889		0.803559	1		0.766916	0.595		0.687617	1
T000990_01	Rv0990c	Rv0990c	hypothetical protein		0.933702	0.974		1.00645	1		1.08259	0.961		1.15946	0.995
T000991_01	Rv0991c	Rv0991c	hypothetical protein		1.17628	0.808		0.738896	1		0.814056	0.68		0.69206	1
T000992_01	Rv0992c	Rv0992c	conserved hypothetical protein		0.931936	0.947		1.19685	1		1.44629	0.505		1.55192	1
T000993_01	Rv0993	galU	UTP-glucose-1-phosphate uridylyltransferase		0.720504	0.716		1.02584	1		0.788147	0.628		1.09388	0.995
T000994_01	Rv0994	moeA	molybdopterin biosynthesis		0.633676	0.716		1.21007	1		0.985992	0.989		1.55599	0.986
T000995_01	Rv0995	rimJ	acetylation of 30S S5 subunit		0.8052	0.749		1.10572	1		0.95064	0.937		1.18063	1
T000996_01	Rv0996	Rv0996	hypothetical protein		0.528481	0.72		0.892382	1		0.551174	0.464		1.04294	0.997
T000997_01	Rv0997	Rv0997	hypothetical protein		1.03125	0.984		0.813467	1		0.825385	0.778		0.80037	0.982
T000998_01	Rv0998	Rv0998	hypothetical protein		0.733209	0.82		0.644601	1		1.05672	0.98		1.44123	1
T000999_01	Rv0999	Rv0999	hypothetical protein		0.780263	0.758		0.824455	1		0.817869	0.729		1.0482	0.995
T100011_01	Rv0999a		hypothetical protein		1.18657	0.872		1.21134	1		2.18672	0.238		1.84289	1
T100203_01	Rv0999a	alkB	Alkylated DNA repair protein		1.1875	0.803		1.29304	1		1.98274	0.0759		1.66968	1
T001000_01	Rv1000	Rv1000	hypothetical protein		1.81467	0.759		0.458253	1		0.552197	0.649		0.304297	1
T001001_01	Rv1001	arcA	arginine deiminase		1.23019	0.75		0.890983	1		0.935376	0.914		0.760354	0.974
T001002_01	Rv1002c	Rv1002c	probable membrane protein		0.881223	0.881		1.12599	1		0.879441	0.87		0.997978	1
T001003_01	Rv1003	Rv1003	conserved hypothetical protein		1.03592	0.971		1.13337	1		0.778534	0.596		0.751537	0.973
T001004_01	Rv1004c	Rv1004c	possible exported protein		1.10192	0.916		1.31607	1		0.916224	0.914		0.831481	0.99
T001005_01	Rv1005c	pabB	p-aminobenzoate synthase		1.32927	0.815		0.744023	1		0.917247	0.955		0.690039	0.989
T001006_01	Rv1006	Rv1006	hypothetical protein		0.824727	0.841		0.912302	1		0.469552	0.198		0.569342	1
T001007_01	Rv1007c	metS	methionyl-tRNA synthase		1.25979	0.809		0.780989	1		1.02766	0.982		0.815741	0.985
T001008_01	Rv1008	Rv1008	conserved hypothetical protein		0.879095	0.908		1.4027	1		0.897891	0.911		1.02138	0.998
T001009_01	Rv1009	Rv1009	conserved hypothetical protein		0.906605	0.949		0.962061	1		0.864561	0.871		0.953626	0.996
T001010_01	Rv1010	ksgA	16S rRNA dimethyltransferase		0.965085	0.986		1.4026	1		1.04116	0.977		1.07883	0.994
T001011_01	Rv1011	Rv1011	conserved hypothetical protein		1.01981	0.987		0.910136	1		0.912589	0.872		0.894865	0.989
T001012_01	Rv1012	Rv1012	hypothetical protein		1.09558	0.948		1.1872	1		0.958535	0.97		0.874909	0.992
T001013_01	Rv1013	pks16	polyketide synthase		2.22886	0.0351		1.03809	1		1.99471	0.102		0.894947	0.991
T001014_01	Rv1014c	pth	peptidyl-tRNA hydrolase		0.85936	0.907		1.0556	1		0.847057	0.845		0.985684	1
T001015_01	Rv1015c	rplY	50S ribosomal protein L25		0.988138	0.992		0.982988	1		1.08896	0.913		1.10203	0.994
T001016_01	Rv1016c	lpqT	similar to M. kansasii Q49597		0.704356	0.691		1.44664	1		0.922366	0.927		1.30952	0.98
T001017_01	Rv1017c	prsA	ribose-phosphate pyrophosphokinase		0.676257	0.554		0.818291	1		0.879788	0.809		1.30097	0.973
T001018_01	Rv1018c	glmU	UDP-N-acetylglucosamine pyrophosphorylase		0.875614	0.927		1.21802	1		1.54068	0.594		1.75954	0.996
T001019_01	Rv1019	Rv1019	transcriptional regulator (TetR/AcrR family)		1.66061	0.726		0.708556	1		0.802086	0.824		0.483007	1
T001020_01	Rv1020	mfd	transcription-repair coupling factor		0.904377	0.947		1.32915	1		1.48835	0.625		1.64572	0.98
T001021_01	Rv1021	Rv1021	conserved hypothetical protein		0.778736	0.856		0.820565	1		0.847759	0.875		1.08864	0.995
T001022_01	Rv1022	lpqU	lipoprotein		0.954964	0.972		1.09824	1		1.32484	0.678		1.38732	0.986
T001023_01	Rv1023	eno	enolase		0.850308	0.917		0.821989	1		0.76426	0.781		0.898804	0.994
T001024_01	Rv1024	Rv1024	hypothetical protein		0.883964	0.876		1.20606	1		0.946534	0.939		1.07078	0.995
T001025_01	Rv1025	Rv1025	hypothetical protein		0.975008	0.983		0.926697	1		0.967722	0.964		0.992527	1
T001026_01	Rv1026	Rv1026	probable pppGpp-5'phosphohydrolase		1.0627	0.939		1.34909	1		1.32669	0.598		1.24842	0.987
T001027_01	Rv1027c	kdpE	two-component response regulator		1.00378	0.997		0.986083	1		1.17196	0.715		1.16755	0.986
T001028_01	Rv1028c	kdpD	sensor histidine kinase		0.864591	0.809		1.05809	1		0.906398	0.87		1.04835	0.997
T001029_01	Rv1029	kdpA	potassium-transporting ATPase A chain		1.47923	0.823		0.493204	1		0.499931	0.565		0.337966	1
T001030_01	Rv1030	kdpB	potassium-transporting ATPase B chain		0.640561	0.768		0.964978	1		0.531373	0.514		0.829543	0.99
T001031_01	Rv1031	kdpC	potassium-transporting ATPase C chain		1.38683	0.732		1.02586	1		0.963609	0.978		0.694826	0.975
T001032_01	Rv1032c	Rv1032c	sensor histidine kinase		1.00048	1		1.39998	1		0.970629	0.97		0.970168	0.997
T001033_01	Rv1033c	Rv1033c	two-component response regulator		0.766472	0.724		1.03474	1		0.810075	0.664		1.05689	0.995
T001034_01	Rv1034c	Rv1034c	hypothetical protein		1.29507	0.888		0.763577	1		0.52679	0.488		0.406764	1
T001035_01	Rv1035c	Rv1035c	hypothetical protein		3.1274	0.26		0.805719	1		1.48207	0.646		0.473899	1
T001036_01	Rv1036c	Rv1036c	hypothetical protein		1.05433	0.965		1.46909	1		1.31414	0.621		1.24642	0.987
T001037_01	Rv1037c	Rv1037c	conserved hypothetical protein		1.9537	0.634		1.54402	1		1.7881	0.502		0.91524	0.996
T100097_01	Rv1037c		conserved hypothetical protein		2.6879	0.71		0.622056	1		2.73838	0.549		1.01878	0.998
T001038_01	Rv1038c	Rv1038c	conserved hypothetical protein		1.45473	0.716		1.5042	1		1.36698	0.673		0.939677	0.995
T001039_01	Rv1039c	PPE	PPE-family protein		1.79025	0.55		0.959591	1		1.47718	0.505		0.825126	0.991
T001040_01	Rv1040c	PE	PE-family protein		1.28183	0.85		1.40364	1		1.39497	0.764		1.08827	0.995
T001041_01	Rv1041c	Rv1041c	hypothetical protein		1.20754	0.864		1.13001	1		2.0884	0.263		1.72946	1
T001042_01	Rv1042c	Rv1042c	hypothetical protein		0.660333	0.724		1.49803	1		1.45557	0.621		2.2043	1
T001043_01	Rv1043c	Rv1043c	hypothetical protein		2.00666	0.255		1.1109	1		1.7617	0.277		0.877923	0.989
T001044_01	Rv1044	Rv1044	conserved hypothetical protein		0.656757	0.708		1.17205	1		1.37143	0.668		2.08819	1
T001045_01	Rv1045	Rv1045	hypothetical protein		1.19792	0.884		0.442511	1		0.624911	0.525		0.521664	1
T001046_01	Rv1046c	Rv1046c	hypothetical protein		0.949433	0.965		0.96169	1		0.968582	0.978		1.02017	1
T001047_01	Rv1047	Rv1047	possible IS1081 transposase		2.74844	0.69		0.749185	1		0.591251	0.763		0.215123	1
T001048_01	Rv1048c	Rv1048c	hypothetical protein		1.00727	0.996		0.730568	1		0.555436	0.478		0.551427	1
T001049_01	Rv1049	Rv1049	transcriptional regulator (MarR family)		1.14733	0.851		1.27867	1		1.31627	0.589		1.14725	0.989
T001050_01	Rv1050	Rv1050	probable oxidoreductaseoxidoreducatse		0.887243	0.948		0.648437	1		0.62811	0.64		0.707934	0.973
T001051_01	Rv1051c	Rv1051c	conserved hypothetical protein		0.97456	0.986		0.595607	1		0.862785	0.871		0.885307	0.995
T001052_01	Rv1052	Rv1052	hypothetical protein		1.10956	0.929		1.05529	1		1.21276	0.819		1.09301	0.994
T001053_01	Rv1053c	Rv1053c	hypothetical protein		0.7448	0.867		0.541715	1		0.735786	0.804		0.987898	1
T001054_01	Rv1054	Rv1054	integrase-a		0.671682	0.768		1.07656	1		0.809122	0.834		1.20462	0.989
T100206_01	Rv1054		hypothetical protein Rv1054		0.810992	0.849		1.20588	1		1.0315	0.98		1.27189	0.997
T001055_01	Rv1055	Rv1055	integrase-b		1.07187	0.965		0.982683	1		0.98666	0.99		0.920504	0.995
T001056_01	Rv1056	Rv1056	conserved hypothetical protein		1.02547	0.984		1.36727	1		1.10002	0.908		1.0727	0.995
T001057_01	Rv1057	Rv1057	conserved hypothetical protein		1.50529	0.75		1.29242	1		2.85102	0.255		1.89401	1
T001058_01	Rv1058	fadD14	acyl-CoA synthase		1.27276	0.889		0.960187	1		0.537905	0.523		0.422628	1
T001059_01	Rv1059	Rv1059	conserved hypothetical protein		0.643662	0.604		0.733577	1		1.10122	0.93		1.71087	0.989
T001060_01	Rv1060	Rv1060	hypothetical protein		1.00401	0.996		0.89947	1		0.881418	0.778		0.877898	0.988
T001061_01	Rv1061	Rv1061	conserved hypothetical protein		2.0801	0.809		0.660854	1		0.758388	0.911		0.364593	0.979
T001062_01	Rv1062	Rv1062	conserved hypothetical protein		2.11414	0.645		1.17528	1		0.798477	0.864		0.377685	1
T001063_01	Rv1063c	Rv1063c	conserved hypothetical protein		0.733924	0.657		0.960605	1		1.19272	0.733		1.62513	1
T001064_01	Rv1064c	lpqV	lipoprotein		0.819209	0.807		0.959793	1		0.629835	0.4		0.768832	0.992
T001065_01	Rv1065	Rv1065	conserved hypothetical protein		1.49477	0.67		1.25596	1		1.77682	0.293		1.18869	0.991
T001066_01	Rv1066	Rv1066	conserved hypothetical protein		1.78548	0.692		1.95406	1		1.80594	0.513		1.01146	1
T001067_01	Rv1067c	PE_PGRS	PE_PGRS-family protein		1.28392	0.808		0.842903	1		0.785814	0.781		0.612044	1
T001068_01	Rv1068c	PE_PGRS	PE_PGRS-family protein		1.75369	0.725		0.879434	1		0.744036	0.776		0.424269	1
T004126_01	Rv1068c		PE_PGRS family protein		1.38438	0.825		0.682399	1		0.575547	0.565		0.415744	1
T001069_01	Rv1069c	Rv1069c	conserved hypothetical protein		0.513247	0.711		0.914689	1		0.995914	0.998		1.94042	1
T001070_01	Rv1070c	echA8	enoyl-CoA hydratase/isomerase superfamily		0.954677	0.982		1.25528	1		1.0149	0.989		1.06308	0.995
T001071_01	Rv1071c	echA9	enoyl-CoA hydratase/isomerase superfamily		0.584615	0.617		0.793737	1		0.812973	0.756		1.39061	0.974
T001072_01	Rv1072	Rv1072	probable transmembrane protein		0.710426	0.806		0.71517	1		0.507055	0.447		0.713734	0.988
T001073_01	Rv1073	Rv1073	conserved hypothetical protein		1.34942	0.794		1.18963	1		2.00891	0.287		1.48872	0.972
T001074_01	Rv1074c	fadA3	acetyl-CoA C-acetyltransferase		0.791576	0.758		1.0959	1		0.710919	0.525		0.898106	0.992
T001075_01	Rv1075c	Rv1075c	conserved hypothetical protein		0.675674	0.782		0.558289	1		0.52941	0.483		0.783528	0.989
T001076_01	Rv1076	lipU	probable esterase		0.739265	0.836		1.33039	1		0.709972	0.752		0.960375	0.998
T001077_01	Rv1077	cysM2	cystathionine [beta]-synthase		0.611669	0.726		0.739149	1		0.611946	0.547		1.00045	1
T001078_01	Rv1078	pra	MLPRAG (64.8% id) proline rich Ag		0.635155	0.716		0.738993	1		0.393713	0.214		0.619869	0.974
T001079_01	Rv1079	metB	cystathionine [gamma]-synthase		0.55302	0.734		0.907678	1		0.760748	0.799		1.37563	0.992
T001080_01	Rv1080c	greA	transcription elongation factor G		1.03403	0.983		0.921342	1		0.827392	0.823		0.800165	0.99
T001081_01	Rv1081c	Rv1081c	hypothetical protein		1.04198	0.965		1.17727	1		1.68608	0.213		1.61815	1
T001082_01	Rv1082	Rv1082	similar to S. lincolnensis lmbE		1.58242	0.627		1.41556	1		1.98781	0.167		1.25619	0.989
T001083_01	Rv1083	Rv1083	conserved hypothetical protein		0.857463	0.834		0.938232	1		1.18044	0.763		1.37666	0.973
T001084_01	Rv1084	Rv1084	conserved hypothetical protein		1.34896	0.708		1.30684	1		0.861251	0.847		0.638455	1
T001085_01	Rv1085c	Rv1085c	possible hemolysin		1.24613	0.729		1.20261	1		1.52595	0.295		1.22455	0.986
T001086_01	Rv1086	Rv1086	conserved hypothetical protein		1.22395	0.75		0.97724	1		0.9993	1		0.816458	0.987
T001087_01	Rv1087	PE_PGRS	PE_PGRS-family protein		1.42963	0.719		0.905378	1		0.781177	0.709		0.546419	1
T004140_01	Rv1087		PE_PGRS family protein, authentic frameshift		1.45135	0.757		1.06412	1		1.04023	0.977		0.716733	0.983
T001088_01	Rv1088	PE	PE-family protein		2.01177	0.589		1.01197	1		0.602779	0.596		0.299626	1
T001089_01	Rv1089	PE	PE-family protein		0.834196	0.866		0.506172	1		2.12806	0.557		2.55103	0.996
T001090_01	Rv1090	Rv1090	probable inactivated cellulase/endoglucanase		1.59606	0.785		0.97572	1		0.288709	0.401		0.180889	1
T001091_01	Rv1091	PE_PGRS	PE_PGRS-family protein		0.718648	0.759		1.06466	1		1.26317	0.735		1.75771	1
T004129_01	Rv1091		PE_PGRS family protein		0.570511	0.626		1.029	1		1.32648	0.7		2.32507	1
T001092_01	Rv1092c	coaA	pantothenate kinase		1.17152	0.848		1.43106	1		1.50043	0.476		1.28076	0.987
T001093_01	Rv1093	glyA	serine hydroxymethyltransferase		0.614181	0.736		0.852816	1		1.11833	0.919		1.82084	1
T001094_01	Rv1094	desA2	acyl-[ACP] desaturase		1.13466	0.917		0.925956	1		1.21002	0.845		1.06641	0.996
T001095_01	Rv1095	phoH2	PhoH-like protein		0.495348	0.637		0.749245	1		0.605412	0.468		1.2222	0.991
T001096_01	Rv1096	Rv1096	carbohydrate degrading enzyme		1.28479	0.75		0.910517	1		1.09841	0.911		0.854933	0.986
T001097_01	Rv1097c	Rv1097c	probable membrane spanning protein		0.666608	0.707		1.12277	1		0.95983	0.967		1.43987	0.973
T001098_01	Rv1098c	fum	fumarase		0.908125	0.932		1.05437	1		0.898873	0.913		0.989811	1
T001099_01	Rv1099c	Rv1099c	conserved hypothetical protein		0.748948	0.762		1.31261	1		1.44324	0.478		1.92703	1
T001100_01	Rv1100	Rv1100	conserved hypothetical protein		1.29838	0.783		1.38118	1		1.77081	0.289		1.36387	0.981
T001101_01	Rv1101c	Rv1101c	putative membrane protein		0.961808	0.984		0.619018	1		0.766967	0.776		0.797422	0.989
T001102_01	Rv1102c	Rv1102c	conserved hypothetical protein		1.1383	0.931		0.969587	1		1.15473	0.903		1.01444	1
T001103_01	Rv1103c	Rv1103c	hypothetical protein		0.539441	0.648		0.730847	1		0.797189	0.789		1.47781	0.987
T100012_01	Rv1103c		hypothetical protein		0.826431	0.809		0.564184	1		0.63706	0.552		0.770857	0.999
T001104_01	Rv1104	Rv1104	probable esterase pseudogene		0.670636	0.73		0.579146	1		0.60428	0.5		0.901055	0.993
T001105_01	Rv1105	Rv1105	probable esterase pseudogene		1.06875	0.967		0.887918	1		1.26232	0.824		1.18112	0.988
T001106_01	Rv1106c	Rv1106c	probable cholesterol dehydrogenase		0.922672	0.95		0.89362	1		0.864001	0.854		0.936412	0.995
T001107_01	Rv1107c	xseB	exonuclease VII small subunit		0.882379	0.858		1.40717	1		1.45163	0.447		1.64513	1
T001108_01	Rv1108c	xseA	exonuclease VII large subunit		1.05172	0.939		1.1051	1		1.03951	0.957		0.988391	1
T001109_01	Rv1109c	Rv1109c	hypothetical protein		0.669378	0.623		0.819048	1		0.842801	0.781		1.25908	0.985
T001110_01	Rv1110	lytB'	very similar to LytB		1.14233	0.807		1.00549	1		1.26449	0.578		1.10694	0.989
T001111_01	Rv1111c	Rv1111c	hypothetical protein		0.675185	0.738		0.9073	1		1.02467	0.983		1.51762	0.97
T001112_01	Rv1112	Rv1112	conserved hypothetical protein		1.42617	0.725		0.842187	1		0.91103	0.919		0.638794	1
T001113_01	Rv1113	Rv1113	hypothetical protein		0.734249	0.644		1.07485	1		1.14105	0.811		1.55403	1
T001114_01	Rv1114	Rv1114	conserved hypothetical protein		0.640506	0.679		0.968057	1		0.813917	0.76		1.27074	0.986
T001115_01	Rv1115	Rv1115	hypothetical protein		1.01867	0.993		0.877903	1		1.26015	0.842		1.23705	0.987
T001116_01	Rv1116	Rv1116	hypothetical protein		1.67423	0.577		1.39115	1		0.576673	0.615		0.34444	1
T001117_01	Rv1117	Rv1117	conserved hypothetical protein		0.7277	0.759		0.903951	1		1.02892	0.981		1.41394	0.977
T001118_01	Rv1118c	Rv1118c	hypothetical protein		0.707208	0.79		0.641279	1		0.423193	0.284		0.5984	0.987
T001119_01	Rv1119c	Rv1119c	hypothetical protein		0.930622	0.972		0.782027	1		0.652915	0.681		0.70159	0.996
T001120_01	Rv1120c	Rv1120c	conserved hypothetical protein		1.29332	0.81		0.427735	1		0.474146	0.361		0.366612	1
T001121_01	Rv1121	zwf	glucose-6-phosphate 1-dehydrogenase		0.719872	0.793		0.970025	1		1.45596	0.629		2.02253	1
T001122_01	Rv1122	gnd2	6-phosphogluconate dehydrogenase (Gram +)		0.909885	0.954		0.983111	1		1.24271	0.819		1.36578	0.993
T001123_01	Rv1123c	bpoB	probable non-heme bromoperoxidase		0.806348	0.78		0.80819	1		0.707686	0.478		0.877644	0.99
T001124_01	Rv1124	ephC	probable epoxide hydrolase		0.977988	0.989		1.12425	1		0.984005	0.986		1.00615	1
T001125_01	Rv1125	Rv1125	hypothetical protein		0.795758	0.898		0.799539	1		0.575773	0.59		0.723552	0.992
T100013_01	Rv1125		hypothetical protein		0.797958	0.796		0.762058	1		1.2876	0.679		1.61361	1
T001126_01	Rv1126c	Rv1126c	conserved hypothetical protein		1.0413	0.984		1.25436	1		1.12336	0.912		1.0788	0.995
T001127_01	Rv1127c	ppdK	similar to pyruvate, phosphate dikinase		0.77829	0.76		0.670879	1		0.735309	0.548		0.944775	0.995
T001128_01	Rv1128c	Rv1128c	REP-family protein		1.03481	0.986		0.703284	1		1.61708	0.618		1.56268	0.982
T001129_01	Rv1129c	Rv1129c	transcriptional regulator (PbsX/Xre family)		1.03341	0.986		1.07397	1		1.22493	0.845		1.18533	0.99
T001130_01	Rv1130	Rv1130	conserved hypothetical protein		0.751179	0.717		1.51996	1		0.75439	0.604		1.00427	1
T001131_01	Rv1131	gltA1	citrate synthase 3		0.464469	0.0847		1.47998	1		0.749458	0.649		1.61358	1
T001132_01	Rv1132	Rv1132	possible transporter		1.11321	0.863		1.0225	1		0.903367	0.87		0.811499	0.983
T001133_01	Rv1133c	metE	5-methyltetrahydropteroyltriglutamate-homocystei ne		0.915285	0.947		1.29141	1		1.22071	0.801		1.33369	0.986
T001134_01	Rv1134	Rv1134	hypothetical protein		1.48151	0.605		1.45177	1		0.795086	0.708		0.536671	1
T001135_01	Rv1135c	PPE	PPE-family protein		2.06155	0.756		0.689614	1		0.862182	0.937		0.418221	1
T001136_01	Rv1136	Rv1136	probable carnitine racemase		1.59937	0.725		0.886275	1		0.805196	0.841		0.503446	1
T001137_01	Rv1137c	Rv1137c	hypothetical protein		0.900137	0.866		1.06237	1		1.76583	0.229		1.96173	1
T001138_01	Rv1138c	Rv1138c	conserved hypothetical protein		1.3151	0.804		1.01657	1		1.07595	0.94		0.818149	0.986
T001139_01	Rv1139c	Rv1139c	conserved hypothetical protein		0.98903	0.991		0.867444	1		1.31142	0.544		1.32597	0.972
T001140_01	Rv1140	Rv1140	conserved hypothetical protein		1.58612	0.716		1.27356	1		1.72837	0.443		1.08969	0.996
T001141_01	Rv1141c	echA11	enoyl-CoA hydratase/isomerase superfamily		0.802246	0.767		0.761278	1		0.966494	0.97		1.20474	0.992
T001142_01	Rv1142c	echA10	enoyl-CoA hydratase/isomerase superfamily		0.645271	0.699		1.0366	1		0.587735	0.442		0.910835	0.995
T001143_01	Rv1143	mcr	[alpha]-methyl acyl-CoA racemase		0.907906	0.924		0.890084	1		1.27737	0.66		1.40694	0.97
T001144_01	Rv1144	Rv1144	short-chain alcohol dehydrogenase		0.949319	0.966		0.942159	1		0.771172	0.7		0.812343	0.988
T001145_01	Rv1145	Rv1145	probable drug transporter		0.952327	0.965		1.1297	1		1.23519	0.654		1.29703	0.98
T001146_01	Rv1146	Rv1146	probable drug transporter		0.917026	0.947		1.10473	1		1.15263	0.88		1.25692	0.985
T001147_01	Rv1147	Rv1147	similar to phosphatidylethanolamine N-methyltransferase		1.25194	0.881		0.55783	1		0.479327	0.367		0.382868	1
T001148_01	Rv1148c	Rv1148c	REP-family protein		1.30011	0.782		0.60476	1		1.41908	0.654		1.0915	0.995
T001149_01	Rv1149	Rv1149	hypothetical protein		0.682052	0.803		0.990449	1		1.14248	0.929		1.67506	0.983
T001150_01	Rv1150	Rv1150	hypothetical protein		1.62352	0.724		1.00972	1		1.73596	0.486		1.06926	0.995
T001151_01	Rv1151c	Rv1151c	putative transcriptional regulator		0.786012	0.857		0.998007	1		1.10521	0.938		1.4061	0.986
T001152_01	Rv1152	Rv1152	transcriptional regulator (GntR family)		0.953579	0.974		1.19183	1		0.912623	0.929		0.95705	0.995
T001153_01	Rv1153c	omt	PKS o-methyltransferase		0.896736	0.881		1.10729	1		1.20063	0.76		1.33889	0.978
T001154_01	Rv1154c	Rv1154c	hypothetical protein		1.0409	0.968		0.965973	1		0.549361	0.27		0.527776	1
T001155_01	Rv1155	Rv1155	hypothetical protein		1.19433	0.809		1.26789	1		1.65481	0.334		1.38555	0.973
T001156_01	Rv1156	Rv1156	hypothetical protein		0.975587	0.984		0.896201	1		0.872631	0.861		0.894468	0.992
T001157_01	Rv1157c	Rv1157c	conserved hypothetical protein		0.734164	0.759		1.15282	1		0.899927	0.9		1.22578	0.992
T001158_01	Rv1158c	Rv1158c	conserved hypothetical protein		0.98933	0.993		1.15815	1		0.989533	0.993		1.0002	1
T001159_01	Rv1159	Rv1159	probable membrane protein		1.29677	0.778		0.848156	1		0.998444	1		0.769947	0.987
T001160_01	Rv1160	mutT2	MutT homologue		1.19511	0.818		0.783056	1		0.567896	0.522		0.475184	1
T001161_01	Rv1161	narG	nitrate reductase [alpha] subunit		0.970278	0.984		0.689888	1		0.892656	0.9		0.92	0.996
T001162_01	Rv1162	narH	nitrate reductase [beta] chain		1.01044	0.994		0.831048	1		0.840883	0.857		0.832192	0.986
T001163_01	Rv1163	narJ	nitrate reductase [delta] chain		0.957533	0.963		0.96512	1		0.9642	0.965		1.00696	1
T001164_01	Rv1164	narI	nitrate reductase [gamma] chain		0.786852	0.7		0.867126	1		0.64137	0.301		0.815108	0.987
T001165_01	Rv1165	Rv1165	conserved hypothetical protein		0.70066	0.76		0.77785	1		0.825195	0.811		1.17774	0.992
T001166_01	Rv1166	lpqW	lipoprotein		0.935844	0.948		1.27047	1		1.37639	0.522		1.47075	1
T001167_01	Rv1167c	Rv1167c	putative transcriptional regulator		0.851678	0.839		1.49267	1		1.49965	0.442		1.76082	1
T001168_01	Rv1168c	PPE	PPE-family protein		1.29636	0.769		0.99202	1		1.85378	0.366		1.42998	0.975
T001169_01	Rv1169c	PE	PE-family protein		1.24956	0.784		1.34331	1		2.60104	0.0735		2.08157	1
T001170_01	Rv1170	Rv1170	similar to S. lincolnensis lmbE		1.07387	0.936		1.30403	1		1.27669	0.578		1.18887	0.985
T001171_01	Rv1171	Rv1171	hypothetical protein		0.415474	0.347		1.19756	1		0.914733	0.926		2.20166	1
T001172_01	Rv1172c	PE	PE-family protein		1.09355	0.947		1.30797	1		1.6721	0.417		1.52906	0.985
T001173_01	Rv1173	Rv1173	conserved hypothetical protein		0.65083	0.709		1.06701	1		0.921055	0.931		1.4152	0.969
T001174_01	Rv1174c	Rv1174c	hypothetical protein		1.22091	0.776		1.26916	1		1.66068	0.223		1.3602	0.972
T001175_01	Rv1175c	fadH	2,4-Dienoyl-CoA Reductase		0.834572	0.881		1.21686	1		1.31024	0.736		1.56995	0.983
T001176_01	Rv1176c	Rv1176c	conserved hypothetical protein		1.49581	0.472		1.18486	1		1.65169	0.209		1.10421	0.988
T001177_01	Rv1177	fdxC	ferredoxin 4Fe-4S		1.03465	0.972		1.0004	1		1.3479	0.506		1.30276	0.971
T001178_01	Rv1178	Rv1178	possible aminotransferase		1.7727	0.733		0.666932	1		0.61985	0.627		0.349665	1
T001179_01	Rv1179c	Rv1179c	hypothetical protein		1.63346	0.623		1.38164	1		3.08996	0.047		1.89167	1
T100014_01	Rv1179c		hypothetical protein		1.34948	0.757		1.20923	1		1.77313	0.326		1.31394	0.983
T001180_01	Rv1180	pks3	polyketide synthase		1.606	0.633		1.00533	1		1.14619	0.836		0.713697	0.976
T001181_01	Rv1181	pks4	polyketide synthase		1.11632	0.909		1.02955	1		1.7859	0.32		1.59982	1
T001182_01	Rv1182	papA3	PKS-associated protein, unknown function		1.36652	0.689		1.04656	1		1.36583	0.477		0.999496	1
T001183_01	Rv1183	mmpL10	conserved large membrane protein		1.26443	0.758		1.06068	1		2.23992	0.105		1.77148	1
T001184_01	Rv1184c	Rv1184c	conserved hypothetical protein		1.67202	0.56		1.12317	1		1.80845	0.211		1.08159	0.995
T001185_01	Rv1185c	fadD21	acyl-CoA synthase		1.51236	0.641		0.783061	1		2.20582	0.125		1.45853	1
T001186_01	Rv1186c	Rv1186c	hypothetical protein		1.96113	0.694		0.760869	1		1.10645	0.951		0.564192	0.983
T001187_01	Rv1187	rocA	pyrroline-5-carboxylate dehydrogenase		2.13804	0.707		0.805683	1		1.44286	0.811		0.674853	0.987
T001188_01	Rv1188	Rv1188	probable dehydrogenase		1.80734	0.69		1.25358	1		0.85749	0.911		0.474448	1
T001189_01	Rv1189	sigI	ECF family sigma factor		0.89698	0.915		0.974446	1		1.09911	0.913		1.22535	0.993
T001190_01	Rv1190	Rv1190	conserved hypothetical protein		1.01751	0.987		0.9219	1		1.1977	0.737		1.17709	0.988
T001191_01	Rv1191	Rv1191	conserved hypothetical protein		0.700051	0.715		1.18287	1		0.948067	0.955		1.35428	0.972
T001192_01	Rv1192	Rv1192	hypothetical protein		1.44369	0.72		1.55018	1		1.80576	0.303		1.2508	0.99
T001193_01	Rv1193	fadD36	acyl-CoA synthase		0.512355	0.622		1.04722	1		0.830649	0.847		1.62124	0.988
T001194_01	Rv1194c	Rv1194c	conserved hypothetical protein		1.33442	0.726		1.34873	1		1.62179	0.347		1.21535	0.987
T001195_01	Rv1195	PE	PE-family protein		0.993317	0.997		1.30996	1		1.18965	0.854		1.19765	0.991
T001196_01	Rv1196	PPE	PPE-family protein		0.819747	0.793		0.973818	1		0.751793	0.57		0.917104	0.997
T001197_01	Rv1197	Rv1197	conserved hypothetical protein		1.71767	0.718		1.68636	1		1.56068	0.629		0.9086	0.996
T001198_01	Rv1198	Rv1198	conserved hypothetical protein		1.6653	0.735		1.4968	1		1.09594	0.959		0.658099	0.981
T001199_01	Rv1199c	Rv1199c	possible IS1081 transposase		1.88643	0.759		1.1358	1		0.730347	0.858		0.387158	1
T001200_01	Rv1200	Rv1200	probable sugar transporter		1.15014	0.837		1.08888	1		1.00228	0.997		0.87144	0.988
T001201_01	Rv1201c	Rv1201c	conserved hypothetical protein		1.09653	0.896		1.03574	1		1.53434	0.366		1.39926	0.987
T001202_01	Rv1202	dapE	succinyl-diaminopimelate desuccinylase		1.67321	0.632		1.04441	1		1.32677	0.647		0.79295	1
T001203_01	Rv1203c	Rv1203c	hypothetical protein		1.16773	0.842		0.819522	1		0.743174	0.707		0.636427	0.978
T001204_01	Rv1204c	Rv1204c	conserved hypothetical protein		1.24147	0.836		1.07059	1		0.829348	0.837		0.668036	0.978
T001205_01	Rv1205	Rv1205	conserved hypothetical protein		1.11357	0.863		0.900005	1		1.09603	0.87		0.984248	1
T001206_01	Rv1206	fadD6	acyl-CoA synthase		1.25598	0.747		1.02242	1		0.91485	0.912		0.728394	0.973
T001207_01	Rv1207	folP2	dihydropteroate synthase		0.861165	0.862		1.00827	1		1.22037	0.758		1.41712	0.984
T001208_01	Rv1208	Rv1208	conserved hypothetical protein		1.04864	0.974		0.890075	1		0.766164	0.77		0.730625	0.976
T001209_01	Rv1209	Rv1209	conserved hypothetical protein		1.07429	0.984		0.437782	1		0.402057	0.366		0.374254	1
T001210_01	Rv1210	tagA	DNA-3-methyladenine glycosidase I		1.26104	0.77		0.93001	1		0.897392	0.891		0.711627	0.985
T001211_01	Rv1211	Rv1211	conserved hypothetical protein		0.8028	0.77		0.712659	1		0.675868	0.394		0.841888	0.986
T001212_01	Rv1212c	Rv1212c	possible involved in LPS synthesis		1.75256	0.623		0.936835	1		0.670767	0.603		0.382735	1
T001213_01	Rv1213	glgC	glucose-1-phosphate adenylyltransferase		1.00938	0.993		1.0611	1		1.19431	0.76		1.18321	0.985
T001214_01	Rv1214c	PE	PE-family protein		2.35009	0.558		0.863711	1		1.53227	0.647		0.652003	0.984
T001215_01	Rv1215c	Rv1215c	conserved hypothetical protein		0.628299	0.673		1.1737	1		0.99631	0.996		1.58572	1
T001216_01	Rv1216c	Rv1216c	conserved hypothetical protein		0.677495	0.637		1.06246	1		0.921363	0.899		1.35996	0.972
T001217_01	Rv1217c	Rv1217c	probable integral membrane protein		0.487652	0.256		1.21346	1		0.922701	0.919		1.89213	1
T001218_01	Rv1218c	Rv1218c	probable ABC transmembrane transport proteinportein		0.534803	0.252		0.937336	1		0.725748	0.485		1.35704	0.97
T001219_01	Rv1219c	Rv1219c	putative transcriptional regulator		0.546405	0.256		1.13234	1		1.03251	0.97		1.88964	1
T001220_01	Rv1220c	Rv1220c	probable methyltransferase		1.00955	0.993		1.05032	1		1.15158	0.841		1.14068	0.989
T001221_01	Rv1221	sigE	ECF subfamily sigma subunit		1.15505	0.878		1.46835	1		2.59072	0.0979		2.24295	1
T001222_01	Rv1222	Rv1222	hypothetical protein		0.814537	0.812		0.856167	1		0.857553	0.863		1.05281	0.996
T001223_01	Rv1223	htrA	serine protease		0.742716	0.763		0.971649	1		0.843976	0.809		1.13634	0.989
T001224_01	Rv1224	Rv1224	conserved hypothetical protein		1.1503	0.913		1.31579	1		1.60094	0.513		1.39176	0.985
T001225_01	Rv1225c	Rv1225c	conserved hypothetical protein		1.13947	0.965		0.376083	1		1.31763	0.911		1.15635	0.994
T001226_01	Rv1226c	Rv1226c	possible membrane protein		3.76637	0.697		0.307537	1		0.403997	0.658		0.107264	1
T001227_01	Rv1227c	Rv1227c	probable transmembrane protein		0.911818	0.909		0.998351	1		0.729083	0.595		0.799593	0.982
T001228_01	Rv1228	lpqX	lipoprotein		1.47028	0.665		1.36472	1		1.00834	0.992		0.685816	0.973
T001229_01	Rv1229c	mrp	similar to MRP/NBP35 ATP-binding proteins		0.936281	0.942		0.753746	1		1.04827	0.951		1.11961	0.99
T001230_01	Rv1230c	Rv1230c	possible membrane protein		0.576819	0.617		1.06745	1		0.392082	0.175		0.679732	0.978
T001231_01	Rv1231c	Rv1231c	hypothetical protein		0.923522	0.912		0.951176	1		0.82582	0.677		0.894207	0.995
T001232_01	Rv1232c	Rv1232c	hypothetical protein		1.16957	0.854		0.924814	1		1.01092	0.992		0.864352	0.991
T001233_01	Rv1233c	Rv1233c	hypothetical protein		1.18527	0.806		0.824639	1		0.98343	0.983		0.829708	0.985
T001234_01	Rv1234	Rv1234	hypothetical protein		1.20991	0.797		0.623846	1		0.686738	0.512		0.567595	1
T001235_01	Rv1235	lpqY	possible role in sugar transport		0.965825	0.976		1.20996	1		1.05983	0.938		1.09733	0.995
T001236_01	Rv1236	sugA	membrane protein probably involved in sugar		1.17038	0.781		0.868404	1		0.961675	0.959		0.821678	0.987
T001237_01	Rv1237	sugB	sugar transport protein		0.734606	0.717		1.25414	1		1.28073	0.651		1.74342	1
T001238_01	Rv1238	sugC	ABC transporter component of sugar uptake system		0.924016	0.918		1.00611	1		1.27365	0.63		1.37839	0.979
T001239_01	Rv1239c	corA	probable magnesium and cobalt transport protein		0.932998	0.93		1.12431	1		1.15749	0.811		1.24061	0.981
T001240_01	Rv1240	mdh	malate dehydrogenase		0.78032	0.761		1.08747	1		0.934173	0.928		1.19717	0.99
T001241_01	Rv1241	Rv1241	conserved hypothetical protein		0.51148	0.561		1.11848	1		0.788704	0.745		1.542	0.985
T001242_01	Rv1242	Rv1242	conserved hypothetical protein		1.10425	0.895		1.34578	1		1.10461	0.879		1.00032	1
T001243_01	Rv1243c	PE_PGRS	PE_PGRS-family protein		1.04051	0.984		0.983054	1		0.898437	0.92		0.863456	0.99
T001244_01	Rv1244	lpqZ	lipoprotein		1.12879	0.861		1.00033	1		0.941688	0.936		0.834247	0.986
T001245_01	Rv1245c	Rv1245c	putative dehydrogenase		0.643026	0.624		1.1754	1		0.949414	0.958		1.47648	1
T001246_01	Rv1246c	Rv1246c	conserved hypothetical protein		1.11079	0.895		0.904148	1		1.26606	0.687		1.13979	0.991
T001247_01	Rv1247c	Rv1247c	conserved hypothetical protein		0.873286	0.876		1.39767	1		1.34015	0.578		1.5346	1
T001248_01	Rv1248c	sucA	2-oxoglutarate dehydrogenase		0.943871	0.928		1.06975	1		0.837328	0.704		0.887121	0.99
T001249_01	Rv1249c	Rv1249c	possible membrane protein		0.587958	0.552		0.533581	1		0.419665	0.0889		0.713766	0.974
T001250_01	Rv1250	Rv1250	probable drug efflux protein		1.47684	0.71		1.27418	1		1.17721	0.838		0.797111	1
T001251_01	Rv1251c	Rv1251c	hypothetical protein		1.24859	0.761		1.079	1		1.39137	0.478		1.11436	0.989
T001252_01	Rv1252c	lprE	lipoprotein		0.950311	0.954		0.879119	1		0.786313	0.57		0.827427	0.992
T001253_01	Rv1253	deaD	ATP-dependent DNA/RNA helicase		1.08208	0.922		0.771448	1		0.961271	0.965		0.888357	0.99
T001254_01	Rv1254	Rv1254	acyltransferase		1.4847	0.725		1.16293	1		0.864072	0.867		0.581984	1
T001255_01	Rv1255c	Rv1255c	transcriptional regulator (TetR/AcrR family)		1.5327	0.692		1.0797	1		0.949795	0.965		0.619686	1
T001256_01	Rv1256c	Rv1256c	Probable cytochrome P-450		1.52722	0.73		0.900102	1		0.43178	0.345		0.282723	1
T001257_01	Rv1257c	Rv1257c	similar to many dehydrogenases		1.04578	0.984		0.921291	1		1.35156	0.771		1.29239	1
T001258_01	Rv1258c	Rv1258c	probable multidrug resistance pump		1.60796	0.765		0.850562	1		0.90953	0.959		0.565641	1
T001259_01	Rv1259	Rv1259	hypothetical protein		1.4556	0.635		1.09526	1		1.69912	0.232		1.16729	0.985
T001260_01	Rv1260	Rv1260	probable oxidoreductase		1.08177	0.916		0.933893	1		1.32411	0.579		1.22403	0.995
T001261_01	Rv1261c	Rv1261c	conserved hypothetical protein		1.19295	0.784		1.15884	1		1.02753	0.974		0.861338	0.989
T001262_01	Rv1262c	Rv1262c	conserved hypothetical protein		0.935676	0.947		1.59857	1		1.75773	0.302		1.87856	1
T001263_01	Rv1263	amiB2	putative amidase AMI2_MYCTU Q11056		0.670769	0.659		0.935369	1		0.866501	0.813		1.2918	0.987
T001264_01	Rv1264	Rv1264	similar to adenylate cyclases		1.01462	0.993		1.06381	1		0.935528	0.961		0.922047	0.995
T001265_01	Rv1265	Rv1265	hypothetical protein		1.07272	0.947		1.18706	1		1.27908	0.618		1.19237	0.985
T001266_01	Rv1266c	pknH	serine-threonine protein kinase		0.683147	0.764		0.82843	1		0.671159	0.542		0.982452	1
T001267_01	Rv1267c	embR	regulator of embAB genes (AfsR/DndI/RedD family)		0.80522	0.795		0.830666	1		0.989453	0.991		1.2288	0.995
T001268_01	Rv1268c	Rv1268c	hypothetical protein		1.3682	0.881		0.806422	1		0.849133	0.921		0.620622	0.982
T001269_01	Rv1269c	Rv1269c	conserved hypothetical protein		0.580745	0.281		0.8146	1		0.519148	0.0724		0.893934	0.992
T001270_01	Rv1270c	lprA	lipoprotein		0.661234	0.745		1.45585	1		0.870935	0.888		1.31714	0.998
T001271_01	Rv1271c	Rv1271c	conserved hypothetical protein		0.964875	0.984		1.66078	1		0.651297	0.663		0.675006	0.98
T001272_01	Rv1272c	Rv1272c	probable ABC transporter		0.592279	0.635		0.894605	1		0.558876	0.301		0.943602	0.994
T001273_01	Rv1273c	Rv1273c	ABC transporter		1.41072	0.692		1.34205	1		0.70163	0.666		0.497357	1
T001274_01	Rv1274	lprB	lipoprotein		0.972938	0.99		0.854324	1		0.749077	0.724		0.769913	0.992
T001275_01	Rv1275	lprC	lipoprotein		0.928245	0.926		0.791747	1		0.826289	0.736		0.890163	0.991
T001276_01	Rv1276c	Rv1276c	hypothetical protein		0.696661	0.735		0.930992	1		0.388199	0.211		0.557229	0.978
T001277_01	Rv1277	Rv1277	hypothetical protein		1.17083	0.817		0.863788	1		1.10127	0.885		0.940586	0.994
T001278_01	Rv1278	Rv1278	hypothetical protein		0.782009	0.761		0.816591	1		0.48136	0.102		0.615543	1
T001279_01	Rv1279	Rv1279	probable choline dehydrogenase		1.4685	0.716		1.04715	1		1.03408	0.978		0.704176	0.981
T001280_01	Rv1280c	oppA	probable oligopeptide transport protein		1.07236	0.958		1.04825	1		1.16832	0.868		1.08949	0.996
T001281_01	Rv1281c	oppD	probable peptide transport protein		1.62376	0.618		0.907287	1		1.71139	0.359		1.05397	0.994
T001282_01	Rv1282c	oppC	oligopeptide transport system permease		1.55593	0.637		1.00086	1		0.991522	0.994		0.637255	0.986
T001283_01	Rv1283c	oppB	oligopeptide transport protein		1.445	0.706		0.911069	1		1.21031	0.781		0.837586	0.991
T001284_01	Rv1284	Rv1284	conserved hypothetical protein		0.345185	0.172		1.00863	1		0.361899	0.0742		1.04842	0.996
T001285_01	Rv1285	cysD	ATP:sulphurylase subunit 2		0.913439	0.928		1.02336	1		0.981701	0.981		1.07473	0.995
T100015_01	Rv1285		sulfate adenylate transferase, subunit 2 (cysD)		0.701387	0.744		0.531978	1		0.718598	0.712		1.02454	1
T001286_01	Rv1286	cysN	ATP:sulphurylase subunit 1		1.42066	0.735		1.65137	1		1.60178	0.597		1.12749	0.995
T001287_01	Rv1287	Rv1287	conserved hypothetical protein		1.01424	0.99		1.03037	1		1.15963	0.743		1.14335	0.99
T001288_01	Rv1288	Rv1288	conserved hypothetical protein		0.712471	0.717		1.26563	1		1.10088	0.91		1.54516	1
T001289_01	Rv1289	Rv1289	hypothetical protein		0.991305	0.994		0.999266	1		1.25874	0.63		1.26978	0.984
T001290_01	Rv1290c	Rv1290c	hypothetical protein		1.73113	0.819		0.896235	1		0.669842	0.81		0.386938	0.985
T001291_01	Rv1291c	Rv1291c	conserved hypothetical protein		1.85525	0.681		0.887555	1		0.945511	0.97		0.509641	1
T100045_01	Rv1291c		hypothetical protein		0.875342	0.912		0.647654	1		1.10008	0.937		1.25674	0.999
T001292_01	Rv1292	argS	arginyl-tRNA synthase		0.950997	0.967		1.4792	1		1.91212	0.301		2.01065	1
T001293_01	Rv1293	lysA	diaminopimelate decarboxylase		1.09166	0.893		0.955953	1		1.44372	0.444		1.3225	0.976
T001294_01	Rv1294	thrA	homoserine dehydrogenase		0.760507	0.758		1.21692	1		1.11613	0.902		1.46761	1
T001295_01	Rv1295	thrC	homoserine synthase		0.99784	0.999		1.02209	1		1.13123	0.854		1.13368	0.993
T001296_01	Rv1296	thrB	homoserine kinase		1.0861	0.927		1.50398	1		1.57012	0.434		1.44564	1
T001297_01	Rv1297	rho	transcription termination factor rho		0.859846	0.798		0.722112	1		0.721307	0.541		0.83888	0.986
T001298_01	Rv1298	rpmE	50S ribosomal protein L31		1.02585	0.99		1.04206	1		0.83723	0.825		0.816136	0.988
T001299_01	Rv1299	prfA	peptide chain release factor 1		1.34428	0.636		0.935868	1		1.07977	0.905		0.803239	0.983
T001300_01	Rv1300	hemK	protoporphyrinogen oxidase		1.32652	0.718		1.14477	1		1.60165	0.296		1.2074	1
T001301_01	Rv1301	Rv1301	conserved hypothetical protein		1.53962	0.621		1.01582	1		1.69091	0.298		1.09827	0.995
T001302_01	Rv1302	rfe	hypothetical protein		0.872464	0.849		0.923054	1		0.487729	0.175		0.559025	1
T001303_01	Rv1303	Rv1303	conserved hypothetical protein		1.0619	0.965		0.817258	1		0.80185	0.814		0.75511	0.985
T001304_01	Rv1304	atpB	ATP synthase a chain		1.0032	0.999		0.846542	1		0.819543	0.835		0.816933	0.987
T001305_01	Rv1305	atpE	ATP synthase c chain		0.809044	0.811		0.664683	1		0.667408	0.577		0.824934	0.989
T001306_01	Rv1306	atpF	ATP synthase b chain		0.7077	0.724		0.697076	1		0.494295	0.32		0.698452	0.977
T001307_01	Rv1307	atpH	ATP synthase [delta] chain		0.70525	0.688		0.712311	1		0.828849	0.757		1.17526	0.987
T001308_01	Rv1308	atpA	ATP synthase [alpha] chain		0.593824	0.604		0.727702	1		0.550912	0.21		0.927736	0.994
T001309_01	Rv1309	atpG	ATP synthase [gamma] chain		0.654776	0.675		0.852636	1		0.596267	0.352		0.910643	0.993
T001310_01	Rv1310	atpD	ATP synthase [beta] chain		0.636582	0.556		1.00913	1		0.68574	0.423		1.07722	0.993
T001311_01	Rv1311	atpC	ATP synthase [epsilon] chain		0.872971	0.789		1.00332	1		0.836049	0.653		0.957706	0.994
T001312_01	Rv1312	Rv1312	conserved hypothetical protein		0.546261	0.282		0.936606	1		0.588452	0.213		1.07724	0.995
T001313_01	Rv1313c	Rv1313c	transposase		1.11753	0.874		0.896084	1		0.883364	0.82		0.790459	0.98
T001314_01	Rv1314c	Rv1314c	conserved hypothetical protein		1.02859	0.984		1.50339	1		1.14053	0.854		1.10883	0.995
T001315_01	Rv1315	murA	UDP-N-acetylglucosamine-1-carboxyvinyltransferase		1.09566	0.896		0.964967	1		1.31055	0.53		1.19612	0.989
T001316_01	Rv1316c	ogt	methylated-DNA-protein-cysteine methyltransferase		0.731422	0.758		1.10925	1		1.0926	0.936		1.4938	0.985
T001317_01	Rv1317c	alkA	DNA-3-methyladenine glycosidase II		1.39412	0.745		1.36758	1		2.08926	0.191		1.49862	0.972
T001318_01	Rv1318c	Rv1318c	similar at C-term to adenylate cyclases		1.03481	0.986		1.26914	1		1.01913	0.989		0.984846	1
T001319_01	Rv1319c	Rv1319c	similar at C-term to adenylate cyclases		0.945819	0.965		1.23447	1		1.13052	0.861		1.19529	0.985
T001320_01	Rv1320c	Rv1320c	similar at C-term to adenylate cyclases		0.775783	0.759		1.43995	1		0.950175	0.958		1.22479	0.985
T001321_01	Rv1321	Rv1321	conserved hypothetical protein		1.2094	0.876		0.720831	1		0.790276	0.82		0.653446	0.978
T001322_01	Rv1322	Rv1322	hypothetical protein		1.43094	0.691		1.14736	1		1.29334	0.7		0.903839	0.997
T001323_01	Rv1323	fadA4	acetyl-CoA C-acetyltransferase (aka thiL)		0.907267	0.917		1.13522	1		1.19357	0.791		1.31557	0.982
T001324_01	Rv1324	Rv1324	hypothetical protein		1.10659	0.921		1.07552	1		1.23656	0.76		1.11745	0.995
T001325_01	Rv1325c	PE_PGRS	PE_PGRS-family protein		1.78327	0.777		0.913836	1		0.675759	0.787		0.378943	1
T100103_01	Rv1325c		PE_PGRS family protein		0.97288	0.984		0.890691	1		0.9083	0.888		0.933619	0.995
T001326_01	Rv1326c	glgB	1,4-[alpha]-glucan branching enzyme		1.50834	0.623		1.18689	1		1.52448	0.375		1.01071	1
T001327_01	Rv1327c	Rv1327c	probable glycosyl hydrolase, [alpha]-amylase family		1.08846	0.909		1.11198	1		1.03402	0.969		0.949983	0.994
T001328_01	Rv1328	glgP	probable glycogen phosphorylase		1.05589	0.965		0.958111	1		0.688176	0.603		0.65175	0.985
T001329_01	Rv1329c	dinG	probable ATP-dependent helicase		1.02722	0.983		0.805342	1		1.25641	0.719		1.22312	0.982
T001330_01	Rv1330c	Rv1330c	conserved hypothetical protein		2.07962	0.54		1.32326	1		1.17234	0.892		0.563725	1
T001331_01	Rv1331	Rv1331	conserved hypothetical protein		0.903191	0.867		0.719806	1		0.798343	0.597		0.883913	0.99
T001332_01	Rv1332	Rv1332	putative transcriptional regulator		1.27981	0.777		1.48161	1		1.58662	0.442		1.23972	0.992
T001333_01	Rv1333	Rv1333	probable hydrolase		0.976204	0.983		1.03156	1		1.26497	0.638		1.29581	0.97
T001334_01	Rv1334	Rv1334	conserved hypothetical protein		0.914405	0.94		1.47083	1		1.42155	0.582		1.55462	0.987
T001335_01	Rv1335	Rv1335	conserved hypothetical protein		0.869039	0.852		0.911477	1		0.91095	0.886		1.04823	0.996
T001336_01	Rv1336	cysM	cysteine synthase B		1.24425	0.77		1.57212	1		1.60912	0.37		1.29324	0.985
T001337_01	Rv1337	Rv1337	conserved hypothetical protein		1.05594	0.931		1.00708	1		1.18285	0.687		1.12018	0.99
T001338_01	Rv1338	murI	glutamate racemase		1.01301	0.994		1.47787	1		1.24323	0.734		1.22727	0.993
T001339_01	Rv1339	Rv1339	conserved hypothetical protein		1.33157	0.758		0.898094	1		1.60224	0.426		1.20327	1
T001340_01	Rv1340	rphA	ribonuclease PH		1.00005	1		1.4235	1		1.34948	0.596		1.34942	0.975
T001341_01	Rv1341	Rv1341	conserved hypothetical protein		1.08963	0.932		1.10683	1		1.36128	0.565		1.2493	0.987
T001342_01	Rv1342c	pks14	polyketide synthase (chalcone synthase-like)		0.7452	0.79		0.824584	1		0.862281	0.872		1.15711	0.994
T001343_01	Rv1343c	Rv1343c	conserved hypothetical protein		1.06369	0.967		0.980785	1		0.944174	0.962		0.887642	0.996
T001344_01	Rv1344	Rv1344	possible acyl carrier protein		1.21336	0.781		1.52142	1		1.32448	0.569		1.09158	0.994
T001345_01	Rv1345	fadD33	acyl-CoA synthase		1.20706	0.759		0.798957	1		1.01114	0.988		0.837691	0.985
T001346_01	Rv1346	fadE14	acyl-CoA dehydrogenase		1.24523	0.805		1.31527	1		1.72045	0.41		1.38163	0.974
T001347_01	Rv1347c	Rv1347c	possible aminoglycoside 6'-N-acetyltransferase		1.27776	0.689		0.936976	1		0.855321	0.736		0.66939	1
T001348_01	Rv1348	Rv1348	heavy metal tolerance protein		0.673839	0.806		1.04532	1		0.479504	0.497		0.7116	0.985
T001349_01	Rv1349	Rv1349	probable membrane protein		2.08013	0.686		1.56112	1		0.682248	0.853		0.327984	1
T001350_01	Rv1350	fabG2	3-oxoacyl-[ACP] reductase		1.13194	0.898		1.12659	1		1.63022	0.4		1.4402	0.975
T001351_01	Rv1351	Rv1351	hypothetical protein		1.08654	0.892		0.860166	1		1.01683	0.981		0.935844	0.994
T001352_01	Rv1352	Rv1352	conserved hypothetical protein		0.905942	0.947		1.19856	1		1.02538	0.982		1.13184	0.997
T001353_01	Rv1353c	Rv1353c	transcriptional regulator (TetR/AcrR family)		2.14462	0.693		1.05026	1		0.739167	0.833		0.34466	1
T001354_01	Rv1354c	Rv1354c	conserved hypothetical protein		1.35755	0.886		0.941379	1		0.406141	0.407		0.299171	1
T001355_01	Rv1355c	moeY	weak similarity to E. coli MoeB		1.87675	0.623		0.746023	1		1.05442	0.965		0.561832	1
T001356_01	Rv1356c	Rv1356c	hypothetical protein		0.977023	0.993		1.02724	1		0.971407	0.985		0.994252	1
T001357_01	Rv1357c	Rv1357c	conserved hypothetical protein		1.12581	0.983		1.91521	1		0.32767	0.613		0.291054	1
T001358_01	Rv1358	Rv1358	transcriptional regulator (LuxR/UhpA family)		0.987695	0.994		1.15177	1		0.856268	0.91		0.866936	0.996
T001359_01	Rv1359	Rv1359	putative transcriptional regulator		0.769542	0.853		0.957677	1		0.973216	0.984		1.26467	0.986
T001360_01	Rv1360	Rv1360	coenzyme F420-dependent		0.917694	0.932		1.29226	1		0.944093	0.958		1.02877	0.996
T001361_01	Rv1361c	PPE	PPE-family protein		4.81009	0.0195		0.832631	1		2.74739	0.174		0.571172	1
T001362_01	Rv1362c	Rv1362c	conserved hypothetical protein		0.995066	0.997		1.27478	1		1.07471	0.939		1.08004	0.994
T001363_01	Rv1363c	Rv1363c	conserved hypothetical protein		1.20986	0.846		1.19506	1		1.44096	0.521		1.19101	0.989
T001364_01	Rv1364c	rsbU	SigB regulation protein		0.698055	0.674		0.985405	1		0.941498	0.938		1.34874	0.979
T001365_01	Rv1365c	Rv1365c	conserved hypothetical protein		0.844749	0.79		1.43577	1		0.791814	0.615		0.937337	0.994
T001366_01	Rv1366	Rv1366	hypothetical protein		0.988667	0.993		1.27501	1		1.08694	0.9		1.0994	0.993
T001367_01	Rv1367c	Rv1367c	probable penicillin binding protein		1.3834	0.777		0.708432	1		0.857264	0.872		0.619681	1
T001368_01	Rv1368	lprF	lipoprotein		0.481657	0.607		0.94328	1		0.462953	0.252		0.961168	0.995
T001369_01	Rv1369c	Rv1369c	possible IS6110 transposase		0.94669	0.962		1.04527	1		0.879037	0.858		0.928538	0.994
T001370_01	Rv1370c	Rv1370c	possible IS6110 transposase		0.567982	0.548		1.37844	1		0.912543	0.918		1.60664	1
T001371_01	Rv1371	Rv1371	hypothetical protein		0.926026	0.918		1.52685	1		1.17775	0.751		1.27184	0.986
T001372_01	Rv1372	pks18	polyketide synthase		0.690718	0.706		1.18436	1		0.81561	0.784		1.18081	0.991
T001373_01	Rv1373	Rv1373	slight similarity to sulfotransferases		0.817867	0.806		1.24641	1		0.906611	0.887		1.10851	0.995
T001374_01	Rv1374c	Rv1374c	hypothetical protein		1.03617	0.983		1.52447	1		0.533585	0.498		0.514961	1
T001375_01	Rv1375	Rv1375	conserved hypothetical protein		1.5099	0.603		1.26877	1		1.13368	0.854		0.750829	0.977
T001376_01	Rv1376	Rv1376	conserved hypothetical protein		0.903086	0.897		1.50638	1		1.01362	0.989		1.1224	0.99
T001377_01	Rv1377c	Rv1377c	some similarity to methyltransferases		1.23835	0.715		0.997428	1		1.22275	0.607		0.9874	1
T001378_01	Rv1378c	Rv1378c	conserved hypothetical protein		0.745903	0.818		1.01682	1		0.461631	0.335		0.618889	0.971
T001379_01	Rv1379	pyrR	regulatory protein pyrimidine biosynthesis		0.852427	0.824		0.904096	1		0.968228	0.972		1.13585	0.989
T001380_01	Rv1380	pyrB	aspartate carbamoyltransferase		0.737049	0.806		1.18101	1		0.91201	0.937		1.23738	0.989
T001381_01	Rv1381	pyrC	dihydroorotase		1.89191	0.841		1.71341	1		0.606607	0.843		0.320631	1
T001382_01	Rv1382	Rv1382	hypothetical protein		0.499827	0.66		1.10652	1		0.533765	0.442		1.0679	0.995
T001383_01	Rv1383	carA	carbamoyl-phosphate synthase subunit		0.844	0.889		0.944638	1		0.75898	0.759		0.899266	0.994
T001384_01	Rv1384	carB	carbamoyl-phosphate synthase subunit		0.818618	0.864		0.853746	1		0.427271	0.162		0.521941	1
T001385_01	Rv1385	pyrF	orotidine 5'-phosphate decarboxylase		1.24105	0.759		1.0424	1		1.08999	0.903		0.878279	0.985
T001386_01	Rv1386	PE	PE-family protein		0.0514755	0.00387		1.08598	1		0.0492955	0.000965		0.957648	0.994
T001387_01	Rv1387	PPE	PPE-family protein		0.0809701	2.15e-05		0.913484	1		0.0710981	3.22e-06		0.878078	0.994
T001388_01	Rv1388	mIHF	integration host factor		0.301347	0.129		1.1278	1		0.385921	0.238		1.28066	0.998
T100016_01	Rv1388		mIHF		0.642072	0.681		0.248338	1		0.417764	0.102		0.650651	1
T001389_01	Rv1389	gmk	putative guanylate kinase		1.12333	0.861		1.20605	1		0.929001	0.912		0.827008	0.986
T001390_01	Rv1390	Rv1390	hypothetical protein		0.865574	0.809		1.04587	1		0.956875	0.958		1.10548	0.988
T001391_01	Rv1391	dfp	flavoprotein		1.13562	0.946		0.850359	1		1.29063	0.811		1.13649	0.996
T001392_01	Rv1392	metK	S-adenosylmethionine synthase		0.955764	0.984		1.11335	1		0.898758	0.919		0.940356	0.996
T001393_01	Rv1393c	Rv1393c	FAD-containing monooxygenase		1.29755	0.785		1.124	1		1.09978	0.932		0.847582	0.986
T001394_01	Rv1394c	Rv1394c	possible cytochrome p450		0.993443	0.997		1.31816	1		0.785587	0.819		0.790771	0.99
T001395_01	Rv1395	Rv1395	transcriptional regulator (AraC/XylS family)		1.42329	0.606		0.929411	1		1.52546	0.301		1.07178	0.993
T001396_01	Rv1396c	PE_PGRS	PE_PGRS-family protein		0.923618	0.957		1.32177	1		1.00522	0.996		1.08835	0.995
T001397_01	Rv1397c	Rv1397c	conserved hypothetical protein		1.09129	0.928		1.17699	1		1.85573	0.229		1.70049	1
T001398_01	Rv1398c	Rv1398c	conserved hypothetical protein		0.653736	0.729		1.07055	1		0.844731	0.842		1.29216	0.987
T001399_01	Rv1399c	lipH	probable lipase		1.19137	0.81		1.53361	1		1.35905	0.578		1.14075	0.989
T001400_01	Rv1400c	lipI	probable lipase		0.483459	0.505		1.39398	1		0.809793	0.814		1.675	1
T001401_01	Rv1401	Rv1401	possible membrane protein		1.56307	0.768		0.801571	1		0.84538	0.885		0.540846	1
T001402_01	Rv1402	priA	putative primosomal protein n' (replication factor		1.21534	0.876		1.13859	1		1.13274	0.901		0.932032	0.996
T001403_01	Rv1403c	Rv1403c	similar to phosphatidylethanolamine N-methyltransferase		1.3848	0.707		0.727788	1		1.27109	0.704		0.917888	0.996
T001404_01	Rv1404	Rv1404	transcriptional regulator (MarR family)		0.701622	0.751		1.37118	1		1.25007	0.809		1.78168	1
T001405_01	Rv1405c	Rv1405c	similar to phosphatidylethanolamine N-methyltransferase		1.40868	0.867		0.713447	1		0.609045	0.713		0.432352	1
T001406_01	Rv1406	fmt	methionyl-tRNA formyltransferase		0.782038	0.862		1.07373	1		0.821141	0.866		1.05	0.996
T001407_01	Rv1407	fmu	similar to Fmu protein		1.23929	0.865		0.828568	1		1.08713	0.955		0.87722	0.991
T001408_01	Rv1408	rpe	ribulose-phosphate 3-epimerase		0.739366	0.806		1.22837	1		0.816116	0.833		1.1038	0.996
T001409_01	Rv1409	ribG	riboflavin biosynthesis		0.98212	0.988		1.00174	1		0.772358	0.722		0.786419	0.987
T001410_01	Rv1410c	Rv1410c	probable drug efflux protein		1.04348	0.973		1.30369	1		1.16171	0.838		1.11331	0.988
T001411_01	Rv1411c	lprG	lipoprotein		0.965948	0.975		0.942716	1		0.943298	0.938		0.976552	0.997
T001412_01	Rv1412	ribC	riboflavin synthase [alpha] chain		0.667597	0.685		0.858869	1		0.787577	0.689		1.17972	0.985
T001413_01	Rv1413	Rv1413	hypothetical protein		0.776589	0.72		0.937867	1		0.73035	0.479		0.940459	0.995
T001414_01	Rv1414	Rv1414	hypothetical protein		0.948211	0.968		0.951513	1		0.810252	0.784		0.854506	0.991
T001415_01	Rv1415	ribA2	probable GTP cyclohydrolase II		1.08729	0.953		0.949447	1		1.16831	0.867		1.07451	0.995
T001416_01	Rv1416	ribH	riboflavin synthase [beta] chain		1.08439	0.948		1.10544	1		1.14282	0.892		1.05388	0.995
T001417_01	Rv1417	Rv1417	hypothetical protein		1.45573	0.71		0.888734	1		1.16241	0.842		0.798508	0.986
T001418_01	Rv1418	lprH	lipoprotein		1.23386	0.918		1.1156	1		0.929549	0.964		0.753364	0.99
T001419_01	Rv1419	Rv1419	hypothetical protein		3.25078	0.0327		1.3203	1		4.88907	0.00098		1.50397	0.972
T001420_01	Rv1420	uvrC	excinuclease ABC subunit C		0.920625	0.931		1.26631	1		1.4141	0.575		1.53602	1
T001421_01	Rv1421	Rv1421	conserved hypothetical protein		0.91903	0.907		0.916383	1		1.02454	0.974		1.11481	0.988
T001422_01	Rv1422	Rv1422	conserved hypothetical protein		0.605289	0.685		1.33174	1		0.98999	0.992		1.63556	1
T001423_01	Rv1423	Rv1423	putative transcriptional regulator		0.894746	0.809		0.908252	1		0.86399	0.719		0.965626	0.996
T001424_01	Rv1424c	Rv1424c	possible membrane protein		0.63953	0.743		0.942178	1		0.671597	0.565		1.05014	0.996
T100017_01	Rv1424c		hypothetical protein		0.584869	0.625		1.26668	1		1.38131	0.592		2.36174	1
T001425_01	Rv1425	Rv1425	conserved hypothetical protein		1.04619	0.966		1.04022	1		0.927707	0.907		0.886745	0.991
T001426_01	Rv1426c	lipO	probable esterase		1.12927	0.938		1.24107	1		0.867944	0.88		0.768586	0.991
T001427_01	Rv1427c	fadD12	acyl-CoA synthase		0.828041	0.769		0.902257	1		0.837678	0.67		1.01164	1
T001428_01	Rv1428c	Rv1428c	conserved hypothetical protein		0.568817	0.658		1.06785	1		0.865755	0.877		1.52203	0.979
T001429_01	Rv1429	Rv1429	conserved hypothetical protein		1.34542	0.811		0.791912	1		0.882383	0.913		0.655843	0.975
T001430_01	Rv1430	PE	PE-family protein		0.790208	0.732		1.02083	1		0.817259	0.722		1.03423	0.997
T001431_01	Rv1431	Rv1431	possible transporter		0.926618	0.962		0.938408	1		0.737448	0.743		0.795849	0.986
T001432_01	Rv1432	Rv1432	putative dehydrogenase		1.43195	0.81		0.856357	1		1.26432	0.858		0.882938	0.995
T001433_01	Rv1433	Rv1433	possible membrane protein		1.11338	0.918		0.737535	1		0.845874	0.832		0.759736	0.973
T001434_01	Rv1434	Rv1434	hypothetical protein		0.762022	0.815		1.27832	1		1.32682	0.742		1.74118	1
T001435_01	Rv1435c	Rv1435c	conserved hypothetical protein		0.469812	0.601		0.762832	1		0.588356	0.476		1.25232	0.988
T001436_01	Rv1436	gap	glyceraldehyde 3-phosphate dehydrogenase		0.813059	0.728		1.00207	1		0.768943	0.488		0.945741	0.996
T001437_01	Rv1437	pgk	phosphoglycerate kinase		0.739006	0.71		0.979268	1		0.72946	0.53		0.987084	1
T001438_01	Rv1438	tpi	triosephosphate isomerase		0.564968	0.309		0.894019	1		0.568999	0.154		1.00714	1
T001439_01	Rv1439c	Rv1439c	hypothetical protein		0.943395	0.979		0.828428	1		1.03167	0.982		1.09357	0.996
T001440_01	Rv1440	secG	protein-export membrane protein SecG		0.900417	0.939		1.0314	1		0.68569	0.595		0.761524	0.99
T001441_01	Rv1441c	PE_PGRS	PE_PGRS-family protein		0.948517	0.967		1.27092	1		1.32431	0.635		1.39619	0.973
T001442_01	Rv1442	bisC	biotin sulfoxide reductase		1.35855	0.739		0.999823	1		1.25572	0.722		0.924302	0.994
T001443_01	Rv1443c	Rv1443c	hypothetical protein		1.56108	0.888		1.71209	1		1.14014	0.967		0.730356	0.992
T001444_01	Rv1444c	Rv1444c	hypothetical protein		0.853556	0.786		1.06721	1		0.880251	0.8		1.03128	0.996
T001445_01	Rv1445c	devB	glucose-6-phosphate 1-dehydrogenase		0.893611	0.867		0.975069	1		1.0768	0.912		1.20499	0.988
T001446_01	Rv1446c	opcA	unknown function, may aid G6PDH		1.17933	0.803		1.14796	1		1.1156	0.868		0.945963	0.994
T001447_01	Rv1447c	zwf2	glucose-6-phosphate 1-dehydrogenase		0.812779	0.809		1.00354	1		1.06036	0.951		1.30461	0.981
T001448_01	Rv1448c	tal	transaldolase		1.00656	0.994		0.8121	1		0.754093	0.622		0.749178	0.97
T001449_01	Rv1449c	tkt	transketolase		0.803658	0.784		0.80323	1		0.864509	0.824		1.07572	0.994
T001450_01	Rv1450c	PE_PGRS	PE_PGRS-family protein		2.11474	0.622		0.787872	1		0.909222	0.938		0.429945	1
T004283_01	Rv1450c		PE_PGRS family protein		1.50942	0.751		0.993266	1		0.693655	0.687		0.45955	1
T001451_01	Rv1451	ctaB	cytochrome c oxidase assembly factor		0.752986	0.717		0.787321	1		1.28089	0.682		1.70108	1
T001452_01	Rv1452c	PE_PGRS	PE_PGRS-family protein		1.14203	0.829		1.03535	1		1.25222	0.635		1.09648	0.992
T003936_01	Rv1452c		PE_PGRS family protein		1.51987	0.757		0.808324	1		1.07757	0.958		0.708991	0.971
T001453_01	Rv1453	Rv1453	conserved hypothetical protein		0.438906	0.657		0.770321	1		0.283178	0.301		0.645191	0.988
T001454_01	Rv1454c	qor	Probable quinone oxidoreductase		0.950437	0.971		0.910501	1		0.450198	0.276		0.473675	1
T001455_01	Rv1455	Rv1455	conserved hypothetical protein		0.506017	0.685		0.688939	1		0.800314	0.847		1.5816	0.975
T001456_01	Rv1456c	Rv1456c	probable membrane protein		1.14226	0.931		0.543304	1		0.60457	0.59		0.529275	1
T001457_01	Rv1457c	Rv1457c	probable membrane protein		0.643169	0.734		0.591015	1		1.02947	0.98		1.60062	0.981
T001458_01	Rv1458c	Rv1458c	ABC-type transporter		1.24649	0.809		1.36832	1		1.38248	0.63		1.10909	0.996
T001459_01	Rv1459c	Rv1459c	conserved hypothetical protein		0.647675	0.769		1.13774	1		1.22612	0.825		1.89311	1
T001460_01	Rv1460	Rv1460	putative transcriptional regulator		1.71727	0.723		1.73808	1		2.15074	0.322		1.25241	0.99
T001461_01	Rv1461	Rv1461	conserved hypothetical protein		0.961593	0.98		1.03091	1		1.39858	0.572		1.45444	0.981
T001462_01	Rv1462	Rv1462	conserved hypothetical protein		1.34249	0.79		1.10013	1		1.46195	0.64		1.08899	0.993
T001463_01	Rv1463	Rv1463	ABC-type transporter		0.76072	0.862		0.984937	1		0.949493	0.976		1.24815	0.991
T001464_01	Rv1464	Rv1464	NifS-like protein		1.00644	0.999		0.839747	1		1.16564	0.931		1.15818	0.994
T001465_01	Rv1465	Rv1465	conserved hypothetical protein		0.884747	0.915		1.25781	1		1.67227	0.463		1.89011	1
T001466_01	Rv1466	Rv1466	conserved hypothetical protein		0.920128	0.954		1.1519	1		1.34878	0.678		1.46586	0.976
T001467_01	Rv1467c	fadE15	acyl-CoA dehydrogenase		0.780147	0.76		1.15076	1		1.60339	0.478		2.05524	1
T001468_01	Rv1468c	PE_PGRS	PE_PGRS-family protein		1.29842	0.692		0.843658	1		1.1386	0.78		0.876916	0.991
T001469_01	Rv1469	ctpD	probable cadmium-transporting ATPase		0.653436	0.674		1.07503	1		0.805737	0.79		1.23308	0.999
T001470_01	Rv1470	trxA	thioredoxin		1.22497	0.767		0.994481	1		1.20124	0.719		0.980628	0.998
T001471_01	Rv1471	trxB	thioredoxin reductase		1.28771	0.719		0.791833	1		1.30893	0.589		1.01648	1
T001472_01	Rv1472	echA12	enoyl-CoA hydratase/isomerase superfamily		1.06724	0.933		0.951276	1		1.17306	0.773		1.09915	0.992
T001473_01	Rv1473	Rv1473	ABC transporter, possible in EF-3 subfamily		0.956844	0.983		1.12555	1		1.64972	0.5		1.72413	1
T001474_01	Rv1474c	Rv1474c	transcriptional regulator (TetR/AcrR family)		1.47121	0.474		1.05442	1		1.36315	0.401		0.926552	0.997
T001475_01	Rv1475c	acn	aconitate hydratase		0.852917	0.811		0.844947	1		1.70198	0.341		1.99548	1
T001476_01	Rv1476	Rv1476	hypothetical protein		0.806433	0.808		1.02121	1		1.02757	0.98		1.27422	0.986
T001477_01	Rv1477	Rv1477	putative exported p60 protein homologue		0.613862	0.758		0.896246	1		0.602668	0.622		0.981765	1
T001478_01	Rv1478	Rv1478	putative exported p60 protein homologue		0.850863	0.929		1.20269	1		0.85958	0.912		1.01024	1
T001479_01	Rv1479	moxR	transcriptional regulator, MoxR homologue		0.692603	0.79		0.974033	1		0.936973	0.965		1.35283	0.988
T001480_01	Rv1480	Rv1480	conserved hypothetical protein		1.03292	0.988		1.33036	1		0.947973	0.97		0.917757	0.995
T001481_01	Rv1481	Rv1481	possible membrane protein		0.882821	0.841		0.668366	1		0.777531	0.513		0.880734	0.99
T001482_01	Rv1482c	Rv1482c	conserved hypothetical protein		1.49522	0.783		0.605951	1		0.617136	0.602		0.412739	1
T001483_01	Rv1483	fabG1	3-oxoacyl-[ACP] reductase (aka MabA)		0.758075	0.82		0.90036	1		1.04378	0.976		1.37689	0.986
T001484_01	Rv1484	inhA	enoyl-[ACP] reductase		0.79662	0.845		0.855699	1		0.741281	0.707		0.930533	0.994
T001485_01	Rv1485	hemZ	ferrochelatase		0.773427	0.83		1.00083	1		1.53374	0.595		1.98304	1
T001486_01	Rv1486c	Rv1486c	conserved hypothetical protein		1.17951	0.809		1.19093	1		1.04883	0.958		0.889205	0.994
T100018_01	Rv1486c		conserved hypothetical protein		1.14185	0.858		1.02696	1		1.25793	0.63		1.10166	0.996
T001487_01	Rv1487	Rv1487	conserved hypothetical protein		0.97283	0.993		0.740026	1		1.18726	0.875		1.22042	0.995
T001488_01	Rv1488	Rv1488	conserved hypothetical protein		1.13323	0.933		0.725826	1		1.04843	0.974		0.925171	0.995
T001489_01	Rv1489c	Rv1489c	hypothetical protein		0.910233	0.917		0.904349	1		0.930766	0.926		1.02256	0.998
T001490_01	Rv1490	Rv1490	unknown putative membrane protein		1.30844	0.768		1.30955	1		0.760713	0.669		0.581388	1
T001491_01	Rv1491c	Rv1491c	probable membrane protein		2.4586	0.119		1.41528	1		5.75918	9.13e-05		2.34247	1
T001492_01	Rv1492	mutA	methylmalonyl-CoA mutase, [beta] subunit		1.08648	0.949		0.938443	1		0.478726	0.483		0.44062	1
T001493_01	Rv1493	mutB	methylmalonyl-CoA mutase, [alpha] subunit		0.490277	0.626		0.995472	1		0.817225	0.857		1.66687	0.993
T001494_01	Rv1494	Rv1494	hypothetical protein		0.833841	0.757		0.867184	1		0.82039	0.642		0.983869	1
T001495_01	Rv1495	Rv1495	conserved hypothetical protein		0.763944	0.789		0.818896	1		0.981395	0.984		1.28464	0.996
T001496_01	Rv1496	Rv1496	conserved hypothetical protein		1.58598	0.591		0.969943	1		0.664929	0.455		0.419255	1
T001497_01	Rv1497	lipL	esterase		0.674599	0.706		1.3268	1		1.1893	0.816		1.76297	1
T001498_01	Rv1498c	Rv1498c	methyltransferase		1.22477	0.845		0.612203	1		0.635523	0.482		0.518893	1
T001499_01	Rv1499	Rv1499	hypothetical protein		0.814297	0.856		1.03665	1		1.07384	0.955		1.31873	0.985
T001500_01	Rv1500	Rv1500	similarity to B. subtilis glycosyltransferase		0.891501	0.878		0.984581	1		0.932837	0.929		1.04637	0.994
[truncated: 2,481 more rows]
