# Supplementary material for: Mycobacterium tuberculosis Phosphate Uptake System Component PstA2 Is Not Required for Gene Regulation or Virulence
Source: PLoS One. 2016 Aug 24;11(8):e0161467. doi: 10.1371/journal.pone.0161467 (PMC4996455; doi:10.1371/journal.pone.0161467)
Supplement: S3 Table — Gene expression ratios of M. tuberculosis ΔpstA1ΔpstA2 vs. wild-type (WT) and ΔpstA1 vs. WT were determined by transcriptional profiling. Genes that exhibited significant dysregulation (> 2-fold, P < 0.05) in the ΔpstA1ΔpstA2 mutant vs. WT determined from six biological replicates are listed. Ratio values > 1 indicate increased expression in the mutant; ratio values < 1 indicate reduced expression in the mutant. Genes that did not achieve either the 2-fold change in expression or P < 0.05 cut-offs in the ΔpstA1 vs. WT transcriptional profiling are highlighted in light gray. (XLSX) [file pone.0161467.s003.xlsx]

## Sheet: Sheet1
S3 Table.	Genes Differentially Expressed by the ∆pstA1∆pstA2 Double Mutant.
Gene expression ratios of M. tuberculosis ∆pstA1∆pstA2 vs. wild-type (WT) and ∆pstA1 vs. WT were determined by transcriptional profiling. Genes that exhibited significant dysregulation (> 2-fold, P < 0.05) in the ∆pstA1∆pstA2 mutant vs. WT determined from six biological replicates are listed. Ratio values > 1 indicate increased expression in the mutant; ratio values < 1 indicated reduced expressi…
			∆pstA1∆pstA2/WT		∆pstA1/WT		∆pstA1∆pstA2/∆pstA1
Rv number	Gene name	Description	Ratio	P value	Ratio	P value	Ratio	P value
MT1800	pimC	glycosyl transferase, PIM synthesis	82.4027	4.45e-07	54.7351	9.93e-06	1.50548	0.975
Rv1921c	lppF	lipoprotein	46.2266	1.69e-06	32.908	1.73e-05	1.40472	0.998
Rv3622c	PE32	PE-family protein	25.4956	1.23e-05	18.395	0.000125	1.38601	0.987
Rv0557	mgtA	mannosyl transferase, glycolipid synthesis	25.3852	5.27e-05	19.3666	0.000327	1.31077	0.995
Rv3027c	rv3027c	putative acyltransferase	23.0827	5.18e-07	8.99216	0.000203	2.56698	1
Rv0784	rv0784	conserved hypothetical protein	21.7095	1.31e-05	14.1392	0.000137	1.53542	0.971
Rv3026c	rv3026c	putative acyltransferase	17.3587	0.00192	14.7225	0.008	1.17905	0.988
Rv3621c	PPE65	PPE-family protein	14.7047	1.21e-06	12.0802	7.91e-05	1.21725	0.986
Rv3416	whiB3	WhiB transcriptional activator homologue	13.9522	6.4e-07	9.62889	3.06e-05	1.449	0.992
Rv1787	PPE25	PPE-family protein	13.3763	1.68e-06	10.3446	1.03e-05	1.29307	0.981
Rv0322	udgA	UDP-glucose dehydrogenase/GDP-mannose	8.00514	5.27e-06	6.63542	8.12e-05	1.20642	0.987
Rv0929	pstC2	phosphate uptake ABC transporter component	7.83769	4.17e-05	5.24422	0.00387	1.49454	0.988
Rv2281	pitB	phosphate permease	6.48117	0.000401	4.08524	0.0178	1.58648	1
Rv3371	rv3371	possible triacylglycerol synthase	5.8694	0.0259	4.37052	0.127	1.34295	0.972
Rv1491c	rv1491c	probable membrane protein	5.75918	9.13e-05	2.4586	0.119	2.34247	1
MT1838.1		hypothetical protein	5.22529	0.00224	3.53601	0.0511	1.47774	1
Rv0928	pstS3	phosphate uptake ABC transporter component	5.05926	0.00397	4.81119	0.0136	1.05156	0.995
Rv1788	PE18	PE-family protein	4.99316	0.000948	2.89587	0.0262	1.72423	1
Rv1419	rv1419	hypothetical protein	4.88907	0.00098	3.25078	0.0327	1.50397	0.972
MT0291.2		hypothetical protein	4.55142	0.00337	1.9917	0.628	2.2852	1
Rv2985	mutT1	MutT homolog	4.52166	0.0326	2.92669	0.185	1.54498	0.981
Rv1791	PE19	PE-family protein	4.33737	0.00779	3.20805	0.161	1.35203	0.986
Rv1790	PPE27	PPE-family protein	4.33737	0.00779	7.31123	0.000132	1.35203	0.986
Rv1854c	ndh	probable NADH dehydrogenase	3.65102	0.00986	2.45441	0.195	1.48753	0.984
Rv1811	mgtC	probable magnesium transport ATPase protein C	3.64028	0.000782	3.67545	0.00184	0.990431	1
MT0726		hypothetical protein	3.4695	0.0413	1.96396	0.456	1.76659	1
Rv2329c	narK1	probable nitrite extrusion protein	3.43302	0.0108	2.51403	0.164	1.36554	0.975
Rv1592c	rv1592c	conserved hypothetical protein	3.22513	0.0384	3.16009	0.0185	1.02058	1
Rv3524	rv3524	possible membrane sensor protein	3.21425	0.00336	3.15335	0.00744	1.01931	0.998
Rv2621c	rv2621c	putative transcriptional regulator	3.09855	0.00563	1.4812	0.629	2.09191	1
Rv2428	ahpC	alkyl hydroperoxide reductase	3.09826	0.00444	2.89091	0.0198	1.07173	0.996
Rv1179c	rv1179c	hypothetical protein	3.08996	0.047	1.63346	0.623	1.89167	1
MT2455		hypothetical protein	3.04522	0.00635	2.23247	0.259	1.36406	0.973
Rv2266	cyp124	Probable cytochrome P-450	2.92531	0.0132	2.27188	0.256	1.28762	0.982
Rv1653	argJ	glutamate N-acetyltransferase	2.80223	0.0381	1.40371	0.757	1.99631	1
Rv0490	senX3	sensor histidine kinase	2.80363	0.0387	2.34894	0.187	1.19357	0.988
Rv2931	ppsA	phenolpthiocerol synthesis polyketide synthase	2.71265	0.00567	2.67497	0.0105	1.01409	1
Rv0747	PE_PGRS10	PE_PGRS-family protein	2.58414	0.0314	1.9827	0.284	1.30334	0.984
MT0915.1		hypothetical protein	2.54155	0.0492	1.55252	0.623	1.63705	1
Rv3651	rv3651	conserved hypothetical protein	2.40076	0.0249	1.69727	0.413	1.41448	0.993
Rv1922	rv1922	probable penicillin binding protein	2.35409	0.0265	2.67123	0.0235	0.881275	0.99
Rv2452c	rv2452c	hypothetical protein	2.29176	0.047	2.13194	0.17	1.07497	0.996
Rv2165c	rv2165c	conserved hypothetical protein	2.20702	0.0444	1.44317	0.617	1.52928	1
Rv0029	rv0029	conserved hypothetical protein	2.11857	0.0328	1.75054	0.26	1.21024	0.983
Rv2933	ppsC	phenolpthiocerol synthesis polyketide synthase	2.1082	0.0465	1.82088	0.277	1.15779	0.986
Rv3623	lpqG	probable conserved lipoprotein	2.09675	0.0488	1.17733	0.809	1.78094	1
Rv0271c	fadE6	acyl-CoA dehydrogenase	0.433634	0.0332	0.628509	0.487	0.68994	0.991
Rv2986c	hupB	DNA-binding protein HU homolog	0.434155	0.0439	0.632833	0.475	0.686051	1
Rv2485c	lipQ	probable carboxlyesterase	0.388205	0.0465	0.543806	0.545	0.713867	0.974
Rv0326	rv0326	hypothetical protein	0.37319	0.0375	1.04113	0.969	0.358445	1
Rv0566c	rv0566c	conserved hypothetical protein	0.349205	0.047	0.36876	0.208	0.946973	0.995
MT2466		hypothetical protein	0.342117	0.0245	0.357599	0.0196	0.956704	0.996
Rv3864	espE	ESX-1 secretion associated protein	0.316472	0.00299	0.554163	0.373	0.571081	1
Rv3616c	espA	conserved hypothetical protein	0.323188	0.0444	0.433405	0.203	0.745695	0.981
Rv0912	rv0912	conservedtransmembrane protein	0.286126	0.0497	0.658036	0.737	0.434818	1
Rv0360c	rv0360c	hypothetical protein	0.274336	0.0411	0.339403	0.131	0.808289	0.985
MT3953		hypothetical protein	0.167292	0.014	0.168937	0.0131	0.990261	1
Rv3224	rv3224	possible short-chain dehydrogenase	0.17113	0.00634	0.264839	0.0851	0.646168	0.978
Rv0930	pstA1	phosphate uptake ABC transporter component	0.112827	0.000246	0.192574	0.00524	0.585888	1
Rv3477	PE31	PE-family protein	0.0767429	5.3e-05	0.0624361	0.00199	1.22914	0.99
Rv1387	PPE20	PPE-family protein	0.0710981	3.22e-06	0.0809701	2.15e-05	0.878078	0.994
Rv1386	PE15	PE-family protein	0.0492955	0.000965	0.0514755	0.00387	0.957648	0.994
MT3580.2		hypothetical protein	0.0304163	5.47e-07	0.0232447	1.4e-07	1.30852	0.983
